# Supplementary material for: Tracing QTLs for Leaf Blast Resistance and Agronomic Performance of Finger Millet (Eleusine coracana (L.) Gaertn.) Genotypes through Association Mapping and in silico Comparative Genomics Analyses
Source: PLoS One. 2016 Jul 14;11(7):e0159264. doi: 10.1371/journal.pone.0159264 (PMC4944987; doi:10.1371/journal.pone.0159264)
Supplement: S1 Table — File contains separate sheet for each QTL. (XLSX) [file pone.0159264.s003.xlsx]

## Sheet: UGEP101
Table S3 The details of the algorithm parameters such as score value, identity and E-value for each QTL as analyzed in 10 model crops by in silico comparative genomics.
Excel file contains separate sheet for each QTL
	Chromosome number	Identity	E value	Score
Brachypodium distachyon	No hit
Brachypodium stacei	No hit
Oryza sativa	Chr2	85	0.006	46.4
	Chr11	78.57	0.021	44.6
	Chr11	81.4	0.072	42.8
	Chr7	81.4	0.072	42.8
	Chr5	86.11	0.072	42.8
	Chr3	81.4	0.072	42.8
Panicum hallii	No hit
Panicum virgatum	contig15917	82.46	5e-05	55.4
	Chr01a	82.46	5e-05	55.4
	contig43312	77.78	0.008	48.2
	contig00469	83.72	0.027	46.4
Setaria italica	scaffold_4	80.36	0.0002	51.8
	scaffold_1	81.82	0.0002	51.8
	scaffold_5	92.86	0.078	42.8
Setaria viridis	Chr_05	92.86	0.076	42.8
Sorghum bicolor	Chr09	87.72	4e-09	68
	Chr04	87.72	4e-09	68
	Chr01	85.96	4e-08	64.4
Zea mays	4	85.96	1e-07	64.4
	4	83.93	2e-05	57.2
	4	88.64	2e-05	57.2
	4	82.46	6e-05	55.4
	4	82.46	6e-05	55.4
	4	79.37	0.0002	53.6
	4	80.7	0.003	50
	4	80.36	0.009	48.2
	4	78.95	0.033	46.4
	2	85.96	1e-07	64.4
	2	84.48	4e-07	62.6
	2	84.21	5e-06	59
	2	82.46	6e-05	55.4
	2	82.46	6e-05	55.4
	2	86.36	0.0002	53.6
	2	86.36	0.0002	53.6
	2	79.37	0.0008	51.8
	3	85.96	1e-07	64.4
	3	84.21	5e-06	59
	3	81.25	5e-06	59
	3	82.76	2e-05	57.2
	3	82.76	2e-05	57.2
	3	80.65	6e-05	55.4
	3	81.03	0.0002	53.6
	3	78.46	0.0008	51.8
	3	80.7	0.0008	51.8
	3	81.82	0.0008	51.8
	3	88.57	0.033	46.4
	5	85.96	1e-07	64.4
	5	82.26	1e-06	60.8
	5	84.21	5e-06	59
	5	85.19	5e-06	59
	5	84.21	5e-06	59
	5	84.21	5e-06	59
	5	83.93	2e-05	57.2
	5	82.76	2e-05	57.2
	5	82.76	2e-05	57.2
	5	82.76	2e-05	57.2
	5	82.46	6e-05	55.4
	5	86.36	0.0002	53.6
	5	81.03	0.0002	53.6
	5	81.48	0.003	50
	9	85.96	1e-07	64.4
	9	82.26	1e-06	60.8
	9	82.26	1e-06	60.8
	9	84.21	5e-06	59
	9	84.21	5e-06	59
	9	84.21	5e-06	59
	9	80.65	6e-05	55.4
	9	80.7	0.0008	51.8
	9	78.95	0.033	46.4
	8	72.95	4e-07	62.6
	8	82.76	2e-05	57.2
	8	82.76	2e-05	57.2
	8	82.76	2e-05	57.2
	8	82.14	2e-05	57.2
	8	82.76	2e-05	57.2
	8	82.76	2e-05	57.2
	8	88.64	2e-05	57.2
	8	73.15	2e-05	57.2
	8	82.76	2e-05	57.2
	8	80.65	6e-05	55.4
	8	86.36	0.0002	53.6
	8	79.03	0.0008	51.8
	8	80.7	0.003	50
	8	84.09	0.009	48.2
	8	77.78	0.009	48.2
	6	83.61	4e-07	62.6
	6	73.58	2e-05	57.2
	6	82.76	2e-05	57.2
	6	88.64	2e-05	57.2
	6	83.93	2e-05	57.2
	6	83.64	6e-05	55.4
	6	80.65	6e-05	55.4
	6	72	0.0002	53.6
	6	80.7	0.003	50
	6	80.39	0.009	48.2
	1	72.52	1e-06	60.8
	1	83.05	5e-06	59
	1	82.46	5e-06	59
	1	85.19	5e-06	59
	1	83.93	2e-05	57.2
	1	82.46	6e-05	55.4
	1	85.71	0.0002	53.6
	1	86.36	0.0002	53.6
	1	79.37	0.0008	51.8
	1	85.71	0.003	50
	1	80.36	0.003	50
	1	84.09	0.009	48.2
	7	81.97	2e-05	57.2
	7	81.97	2e-05	57.2
	7	82.76	2e-05	57.2
	7	82.76	2e-05	57.2
	7	79.37	0.0008	51.8
	7	79.66	0.003	50
	7	84.09	0.009	48.2
	10	82.14	2e-05	57.2
	10	88.64	2e-05	57.2
	10	78.95	0.033	46.4
Triticum aestivum	ta_iwgsc_5bl_v1_10783540	88.64	6e-06	57.2
	ta_iwgsc_1dl_v1_695390	93.33	0.01	46.4
	ta_iwgsc_5dl_v1_4522512	87.18	0.035	44.6

## Sheet: UGEP95
	Chromosome number	Identity	E value	Score
Brachypodium distachyon	Bd2	88.37	7e-05	51.8
	Bd2	76.67	0.034	42.8
	Bd5	77.05	0.01	44.6
	Bd5	77.05	0.01	44.6
	Bd5	75.86	0.034	42.8
	Bd4	77.05	0.01	44.6
	Bd4	77.05	0.01	44.6
	Bd4	68	0.01	44.6
	Bd4	78.43	0.034	42.8
	Bd3	77.05	0.01	44.6
	Bd3	77.05	0.01	44.6
	Bd3	77.05	0.01	44.6
	Bd3	77.05	0.01	44.6
	Bd3	77.05	0.01	44.6
	Bd3	77.05	0.01	44.6
	Bd1	77.05	0.01	44.6
	Bd1	77.05	0.01	44.6
	Bd1	77.05	0.01	44.6
Brachypodium stacei	Chr08	92.16	7e-10	68
Oryza sativa	NO hit
Panicum hallii	scaffold_1323	74.47	8e-14	82.4
	Chr07	74.47	8e-14	82.4
	Chr07	80.28	3e-06	57.2
	Chr05	74.45	1e-10	71.6
	Chr09	77.01	3e-07	60.8
	Chr03	79.27	3e-07	60.8
	Chr08	73.15	3e-06	57.2
	Chr08	71.64	4e-05	53.6
	Chr08	79.63	0.07	42.8
	Chr02	75.29	3e-06	57.2
	Chr02	71.54	3e-06	57.2
	Chr02	74.73	0.002	48.2
	Chr02	70.48	0.02	44.6
	Chr02	79.63	0.07	42.8
	Chr02	71.84	0.07	42.8
	Chr04	76.19	1e-05	55.4
	Chr04	70.8	4e-05	53.6
	Chr04	84.09	0.002	48.2
	Chr01	72.13	0.0001	51.8
Panicum virgatum	Chr05a	71.93	8e-07	60.8
	Chr05a	79.37	0.0004	51.8
	Chr05a	69.5	0.005	48.2
	Chr05a	77.27	0.017	46.4
	Chr05a	68.79	0.061	44.6
	Chr05a	81.82	0.061	44.6
	Chr09b	70.97	3e-05	55.4
	Chr09b	77.42	0.017	46.4
	Chr09b	85.37	0.061	44.6
	Chr05b	69.43	3e-05	55.4
	Chr05b	68.79	0.001	50
	Chr05b	77.78	0.005	48.2
	Chr05b	68.15	0.017	46.4
	Chr05b	76.12	0.017	46.4
	Chr05b	68.15	0.017	46.4
	Chr05b	68.79	0.061	44.6
	Chr04b	70	3e-05	55.4
	Chr04b	75.58	3e-05	55.4
	Chr04b	68.79	0.061	44.6
	contig68400	72.45	0.0001	53.6
	contig385558	68.79	0.001	50
	contig219360	68.79	0.001	50
	contig05632	75	0.001	50
	contig261128	69.74	0.005	48.2
	Chr01b	69.5	0.005	48.2
	Chr01b	69.5	0.061	44.6
	Chr01b	73.49	0.061	44.6
	contig384277	68.15	0.017	46.4
	contig322369	68.15	0.017	46.4
	contig194768	68.15	0.017	46.4
	contig163642	68.15	0.017	46.4
	contig104879	68.15	0.017	46.4
	contig59923	68.15	0.017	46.4
	contig52815	68.15	0.017	46.4
	contig43871	68.15	0.017	46.4
	contig26845	67.55	0.017	46.4
	contig08105	83.72	0.017	46.4
	contig04671	77.27	0.017	46.4
	contig01262	68.15	0.017	46.4
	Chr09a	68.15	0.017	46.4
	Chr09a	68.15	0.017	46.4
	Chr09a	71.43	0.017	46.4
	Chr09a	69.28	0.061	44.6
	Chr06b	68.15	0.017	46.4
	Chr02a	68.15	0.017	46.4
	contig385300	68.79	0.061	44.6
	contig385103	68.79	0.061	44.6
	contig58209	67.72	0.061	44.6
	contig13100	68.21	0.061	44.6
	Chr08a	81.82	0.061	44.6
	Chr07b	67.72	0.061	44.6
	Chr06a	81.82	0.061	44.6
Setaria italica	scaffold_5	68.59	1e-10	71.6
	scaffold_5	71.11	5e-08	62.6
	scaffold_5	82.22	0.004	46.4
	scaffold_5	82.22	0.004	46.4
	scaffold_5	86.84	0.004	46.4
	scaffold_8	73.33	1e-09	68
	scaffold_8	68.7	0.004	46.4
	scaffold_7	69.23	2e-08	64.4
	scaffold_7	72.06	2e-07	60.8
	scaffold_7	82.22	0.004	46.4
	scaffold_7	79.25	0.004	46.4
	scaffold_363	72.06	2e-07	60.8
	scaffold_3	67.2	2e-06	57.2
	scaffold_3	84.44	0.0003	50
	scaffold_9	86.67	8e-06	55.4
	scaffold_9	84.44	0.0003	50
	scaffold_9	88.89	0.001	48.2
	scaffold_9	85.37	0.001	48.2
	scaffold_6	84.44	0.0003	50
	scaffold_6	84.44	0.0003	50
	scaffold_6	84.44	0.0003	50
	scaffold_6	84.44	0.0003	50
	scaffold_6	82.22	0.004	46.4
	scaffold_1	69.47	0.0003	50
	scaffold_1	71.11	0.051	42.8
	scaffold_2	85.37	0.001	48.2
	scaffold_2	82.22	0.004	46.4
Setaria viridis	Chr_08	78.41	5e-08	62.6
	Chr_08	71.43	0.014	44.6
	Chr_07	69.61	5e-08	62.6
	Chr_07	81.13	0.0001	51.8
	Chr_05	71.11	5e-08	62.6
	Chr_05	84.44	0.0003	50
	Chr_05	82.22	0.004	46.4
	Chr_05	86.84	0.004	46.4
	Chr_03	69.89	2e-07	60.8
	Chr_03	67.21	8e-06	55.4
	Chr_03	69.6	0.001	48.2
	Chr_03	82.22	0.004	46.4
	Chr_03	82.93	0.05	42.8
	Chr_09	89.19	0.0003	50
	Chr_09	88.89	0.001	48.2
	Chr_09	85.37	0.001	48.2
	Chr_09	82.22	0.004	46.4
	Chr_09	82.22	0.004	46.4
	Chr_06	84.44	0.0003	50
	Chr_06	84.44	0.0003	50
	Chr_04	69.47	0.0003	50
	Chr_01	84.44	0.0003	50
	Chr_01	69.47	0.0003	50
	Chr_01	70.63	0.001	48.2
	Chr_01	72.22	0.004	46.4
	Chr_02	85.37	0.001	48.2
	Chr_02	86.84	0.004	46.4
	Chr_02	81.82	0.014	44.6
Sorghum bicolor	Chr10	100	0.092	42.8
	Chr10	100	0.092	42.8
Zea mays	4	70.99	4e-11	75.2
	4	70.5	8e-08	64.4
	4	70.21	3e-07	62.6
	4	71.33	3e-07	62.6
	4	71.33	1e-06	60.8
	4	70.63	1e-06	60.8
	4	70	1e-06	60.8
	4	69.5	3e-06	59
	4	69.33	3e-06	59
	4	69.5	4e-05	55.4
	4	68.79	0.0001	53.6
	4	69.72	0.0001	53.6
	4	68.79	0.0001	53.6
	4	68.99	0.002	50
	4	70.34	0.002	50
	4	84.44	0.002	50
	4	82.22	0.021	46.4
	4	81.82	0.074	44.6
	9	71.33	5e-10	71.6
	9	70	3e-07	62.6
	9	69.5	3e-06	59
	9	70.73	4e-05	55.4
	9	69.01	4e-05	55.4
	9	68.79	0.0001	53.6
	9	68.67	0.0001	53.6
	9	68.09	0.002	50
	9	68.53	0.006	48.2
	1	72.11	2e-09	69.8
	1	71.33	2e-08	66.2
	1	70.21	3e-07	62.6
	1	70.21	3e-07	62.6
	1	69.5	3e-06	59
	1	69.5	3e-06	59
	1	69.93	1e-05	57.2
	1	69.72	1e-05	57.2
	1	70.34	4e-05	55.4
	1	68.75	0.0001	53.6
	1	68.79	0.0001	53.6
	1	68.79	0.0001	53.6
	1	68.79	0.0005	51.8
	1	67.79	0.002	50
	1	68.09	0.002	50
	1	77.97	0.006	48.2
	1	68.31	0.006	48.2
	1	68.09	0.021	46.4
	1	82.22	0.021	46.4
	1	67.38	0.074	44.6
	1	67.38	0.074	44.6
	3	71.63	2e-09	69.8
	3	70.92	8e-08	64.4
	3	70.21	3e-07	62.6
	3	69.33	3e-06	59
	3	72.22	4e-05	55.4
	3	69.01	0.0001	53.6
	3	68.79	0.0001	53.6
	3	69.93	0.0001	53.6
	3	69.47	0.002	50
	3	68.09	0.002	50
	3	72.29	0.021	46.4
	3	67.38	0.021	46.4
	3	82.22	0.021	46.4
	8	71.14	2e-09	69.8
	8	70.67	7e-09	68
	8	70.21	3e-07	62.6
	8	69.5	3e-06	59
	8	69.5	3e-06	59
	8	70.23	0.0005	51.8
	8	69.23	0.0005	51.8
	8	68.09	0.002	50
	8	67.63	0.021	46.4
	2	72.14	7e-09	68
	2	70.21	3e-07	62.6
	2	70	3e-07	62.6
	2	70.71	3e-07	62.6
	2	69.5	3e-06	59
	2	68.35	0.002	50
	2	85.37	0.006	48.2
	2	68.31	0.006	48.2
	2	77.97	0.006	48.2
	2	82.22	0.021	46.4
	2	82.22	0.021	46.4
	2	80.85	0.074	44.6
	2	67.38	0.074	44.6
	2	76.27	0.074	44.6
	5	70	3e-07	62.6
	5	70.42	3e-07	62.6
	5	69.5	3e-06	59
	5	70.21	3e-06	59
	5	68.79	4e-05	55.4
	5	70.42	4e-05	55.4
	5	68.79	0.0001	53.6
	5	68.57	0.0005	51.8
	5	68.09	0.002	50
	5	67.35	0.021	46.4
	5	82.22	0.021	46.4
	5	70.75	0.021	46.4
	5	67.38	0.074	44.6
	7	70.21	3e-07	62.6
	7	69.4	4e-05	55.4
	7	69.01	0.0001	53.6
	7	68.79	0.0001	53.6
	7	68.67	0.0001	53.6
	7	69.23	0.0005	51.8
	7	69.01	0.002	50
	7	68.06	0.021	46.4
	7	68.09	0.021	46.4
	7	67.61	0.074	44.6
	7	76.27	0.074	44.6
	6	70	1e-06	60.8
	6	69.5	3e-06	59
	6	68.79	0.0001	53.6
	6	68.79	0.0001	53.6
	6	69.01	0.0001	53.6
	6	68.09	0.002	50
	6	68.09	0.021	46.4
	6	67.38	0.074	44.6
	6	76.27	0.074	44.6
	6	76.47	0.074	44.6
	6	67.38	0.074	44.6
	6	80.85	0.074	44.6
	10	69.5	3e-06	59
	10	70.63	1e-05	57.2
	10	68.67	0.0001	53.6
	10	70.63	0.0005	51.8
	10	67.79	0.002	50
	10	67.38	0.074	44.6
	10	78.57	0.074	44.6
	10	76.27	0.074	44.6
Triticum aestivum	ta_iwgsc_2al_v1_6439901	83.02	1e-05	55.4
	ta_iwgsc_7ds_v1_3968428	74.7	0.0002	51.8
	ta_iwgsc_6bl_v1_4335240	78.95	0.0005	50
	ta_iwgsc_4as_v2_5977594	82.98	0.0005	50
	ta_iwgsc_2ds_v1_5388634	79.41	0.0005	50
	ta_iwgsc_1al_v2_3960009	71.74	0.0005	50
	ta_iwgsc_7as_v1_4256551	73.49	0.002	48.2
	ta_iwgsc_7al_v1_4448922	73.42	0.002	48.2
	ta_iwgsc_4al_v2_7091911	88.89	0.002	48.2
	ta_iwgsc_3dl_v1_6956462	77.97	0.002	48.2
	ta_iwgsc_3b_v1_10734049	78.57	0.002	48.2
	ta_iwgsc_2dl_v1_9871289	81.13	0.002	48.2
	ta_iwgsc_2as_v1_5217602	81.03	0.002	48.2
	ta_iwgsc_1ds_v1_1889222	77.14	0.002	48.2
	ta_iwgsc_1bs_v1_3427761	77.14	0.002	48.2
	ta_iwgsc_6as_v1_4400589	77.59	0.007	46.4
	ta_iwgsc_5bl_v1_10925000	77.59	0.007	46.4
	ta_iwgsc_4as_v2_6001738	78.95	0.007	46.4
	ta_iwgsc_4as_v2_5966529	80	0.007	46.4
	ta_iwgsc_3dl_v1_6955352	77.59	0.007	46.4
	ta_iwgsc_3dl_v1_6889728	75	0.007	46.4
	ta_iwgsc_3as_v1_3331587	77.59	0.007	46.4
	ta_iwgsc_2as_v1_5276970	79.66	0.007	46.4
	ta_iwgsc_2as_v1_5249726	77.59	0.007	46.4
	ta_iwgsc_1ds_v1_1890282	76.67	0.007	46.4
	ta_iwgsc_1ds_v1_1879778	77.59	0.007	46.4
	ta_iwgsc_1bl_v1_3819411	76.12	0.007	46.4
	ta_iwgsc_1as_v1_3257336	76.67	0.007	46.4
	ta_iwgsc_7ds_v1_3962789	79.31	0.023	44.6
	ta_iwgsc_7dl_v1_3357301	77.19	0.023	44.6
	ta_iwgsc_7bl_v1_3701484	79.31	0.023	44.6
	ta_iwgsc_7al_v1_4531695	96.3	0.023	44.6
	ta_iwgsc_6dl_v1_3321506	77.19	0.023	44.6
	ta_iwgsc_6al_v1_5833634	77.19	0.023	44.6
	ta_iwgsc_5ds_v1_2736874	77.19	0.023	44.6
	ta_iwgsc_5bl_v1_10905019	79.31	0.023	44.6
	ta_iwgsc_5bl_v1_10872874	77.19	0.023	44.6
	ta_iwgsc_5as_v1_1485511	77.19	0.023	44.6
	ta_iwgsc_5al_v1_2773216	74.63	0.023	44.6
	ta_iwgsc_4dl_v3_14436061	76.06	0.023	44.6
	ta_iwgsc_4bs_v1_4961945	77.19	0.023	44.6
	ta_iwgsc_3ds_v1_133164	77.19	0.023	44.6
	ta_iwgsc_3b_v1_10594806	76.27	0.023	44.6
	ta_iwgsc_3b_v1_10524305	77.19	0.023	44.6
	ta_iwgsc_3as_v1_3441805	77.19	0.023	44.6
	ta_iwgsc_3as_v1_3401413	77.19	0.023	44.6
	ta_iwgsc_2bl_v1_7958388	96.3	0.023	44.6
	ta_iwgsc_2as_v1_5259661	77.19	0.023	44.6
	ta_iwgsc_2al_v1_6368714	77.19	0.023	44.6
	ta_iwgsc_2al_v1_6337762	79.31	0.023	44.6
	ta_iwgsc_1ds_v1_1912054	77.78	0.023	44.6
	ta_iwgsc_1bl_v1_3883549	77.19	0.023	44.6
	ta_iwgsc_1al_v2_3922137	79.31	0.023	44.6
	ta_iwgsc_7ds_v1_3890372	74.6	0.079	42.8
	ta_iwgsc_7ds_v1_3866622	77.36	0.079	42.8
	ta_iwgsc_7dl_v1_3357699	92.86	0.079	42.8
	ta_iwgsc_7as_v1_4250195	75.86	0.079	42.8
	ta_iwgsc_6ds_v1_2108444	74.6	0.079	42.8
	ta_iwgsc_6ds_v1_2062592	75.86	0.079	42.8
	ta_iwgsc_6dl_v1_3207228	75.71	0.079	42.8
	ta_iwgsc_6bl_v1_4377880	73.53	0.079	42.8
	ta_iwgsc_6al_v1_5765055	90.32	0.079	42.8
	ta_iwgsc_5ds_v1_2722475	90.32	0.079	42.8
	ta_iwgsc_5dl_v1_4498099	73.53	0.079	42.8
	ta_iwgsc_5dl_v1_4474765	90.32	0.079	42.8
	ta_iwgsc_5bs_v1_2288640	75.86	0.079	42.8
	ta_iwgsc_5bs_v1_2243600	73.53	0.079	42.8
	ta_iwgsc_5bl_v1_10921260	73.53	0.079	42.8
	ta_iwgsc_5bl_v1_10851966	75.86	0.079	42.8
	ta_iwgsc_5bl_v1_10840104	75.86	0.079	42.8
	ta_iwgsc_5bl_v1_10809671	90.32	0.079	42.8
	ta_iwgsc_5as_v1_1549667	92.86	0.079	42.8
	ta_iwgsc_5as_v1_1508515	76.79	0.079	42.8
	ta_iwgsc_5al_v1_2811389	90.32	0.079	42.8
	ta_iwgsc_5al_v1_2752253	75.86	0.079	42.8
	ta_iwgsc_4ds_v1_2275952	90.32	0.079	42.8
	ta_iwgsc_4al_v2_7132062	75.86	0.079	42.8
	ta_iwgsc_3dl_v1_6953320	79.17	0.079	42.8
	ta_iwgsc_3dl_v1_6912340	92.86	0.079	42.8
	ta_iwgsc_3as_v1_3439199	75.86	0.079	42.8
	ta_iwgsc_3al_v1_4290180	75.86	0.079	42.8
	ta_iwgsc_2ds_v1_5342050	75.86	0.079	42.8
	ta_iwgsc_2dl_v1_9910076	80	0.079	42.8
	ta_iwgsc_2dl_v1_9869295	82.93	0.079	42.8
	ta_iwgsc_2dl_v1_9840358	75.86	0.079	42.8
	ta_iwgsc_2bl_v1_8065283	90.32	0.079	42.8
	ta_iwgsc_2bl_v1_8065283	90.32	0.079	42.8
	ta_iwgsc_2bl_v1_8015467	75.86	0.079	42.8
	ta_iwgsc_2bl_v1_7944272	90.32	0.079	42.8
	ta_iwgsc_2al_v1_6359010	75.86	0.079	42.8
	ta_iwgsc_1ds_v1_1885009	75.86	0.079	42.8
	ta_iwgsc_1bs_v1_3474826	79.17	0.079	42.8
	ta_iwgsc_1bl_v1_3905117	77.36	0.079	42.8
	ta_iwgsc_1bl_v1_3807824	90.32	0.079	42.8

## Sheet: UGEP50
	Chromosome number	Identity	E value	Score
Brachypodium distachyon	No hit
Brachypodium stacei	Chr10	76.81	0.0003	50
Oryza sativa	Chr3	81.97	0.0001	51.8
	Chr4	80	0.002	48.2
	Chr4	80.33	0.006	46.4
	Chr4	80.33	0.006	46.4
	Chr4	80.33	0.006	46.4
	Chr12	80.33	0.006	46.4
	Chr12	80.33	0.006	46.4
	Chr11	80.33	0.006	46.4
	Chr11	80.33	0.006	46.4
	Chr10	76.81	0.006	46.4
	Chr10	80.33	0.006	46.4
	Chr9	80.33	0.006	46.4
	Chr8	80.33	0.006	46.4
	Chr8	80.33	0.006	46.4
	Chr8	76.27	0.022	44.6
	Chr7	80.33	0.006	46.4
	Chr7	76.81	0.006	46.4
	Chr7	80.33	0.006	46.4
	Chr7	80.33	0.006	46.4
	Chr6	80.33	0.006	46.4
	Chr6	80.33	0.006	46.4
	Chr5	80.33	0.006	46.4
	Chr5	80.33	0.006	46.4
	Chr5	80.33	0.006	46.4
	Chr2	80.33	0.006	46.4
	Chr2	80.33	0.006	46.4
	Chr2	80.33	0.006	46.4
	Chr2	80.33	0.006	46.4
	Chr2	80.33	0.006	46.4
	Chr2	77.14	0.022	44.6
	Chr1	80.33	0.006	46.4
	Chr1	80.33	0.006	46.4
	Chr1	78.69	0.022	44.6
Panicum hallii	Chr03	80.36	0.0002	51.8
	Chr03	73.68	0.003	48.2
	Chr03	72.73	0.032	44.6
	Chr03	72.73	0.032	44.6
	Chr02	80.36	0.0002	51.8
	Chr02	75	0.009	46.4
	Chr02	72.15	0.032	44.6
	Chr02	84.62	0.032	44.6
	Chr07	73.33	0.009	46.4
	Chr07	84.62	0.032	44.6
	Chr07	72.73	0.032	44.6
	Chr04	73.33	0.009	46.4
	Chr04	73.33	0.009	46.4
	Chr04	72.73	0.032	44.6
	Chr04	72.73	0.032	44.6
	Chr04	72.97	0.032	44.6
	Chr04	84.62	0.032	44.6
	scaffold_644	84.62	0.032	44.6
	scaffold_400	84.62	0.032	44.6
	scaffold_45	69.75	0.032	44.6
	Chr09	72.73	0.032	44.6
	Chr08	84.62	0.032	44.6
	Chr06	84.62	0.032	44.6
	Chr06	84.62	0.032	44.6
	Chr05	72.97	0.032	44.6
	Chr05	72.73	0.032	44.6
	Chr01	72.73	0.032	44.6
Panicum virgatum	contig53533	76.24	6e-11	75.2
	contig53428	77.14	6e-11	75.2
	contig283772	78.22	2e-10	73.4
	contig80060	78.22	2e-10	73.4
	contig72457	78.22	2e-10	73.4
	Chr03b	79.78	2e-10	73.4
	Chr03b	67.83	0.097	44.6
	Chr03a	78.22	2e-10	73.4
	Chr03a	76.06	0.0007	51.8
	contig138356	78.57	7e-10	71.6
	contig32637	75	7e-10	71.6
	contig262777	74.76	2e-09	69.8
	contig253152	74.76	2e-09	69.8
	contig210124	74.76	2e-09	69.8
	contig191345	77.91	2e-09	69.8
	contig163408	74.76	2e-09	69.8
	contig107976	74.76	2e-09	69.8
	contig102231	76.19	2e-09	69.8
	contig97817	74.76	2e-09	69.8
	contig92205	74.76	2e-09	69.8
	contig45403	75.25	2e-09	69.8
	Chr01b	79.31	2e-09	69.8
	Chr01b	69.44	5e-05	55.4
	Chr01b	70.14	0.0007	51.8
	contig408399	75	9e-09	68
	contig198956	77.23	9e-09	68
	contig105856	77.23	9e-09	68
	contig70289	71.21	9e-09	68
	contig42297	75	9e-09	68
	contig36105	71.21	9e-09	68
	contig405620	74	1e-07	64.4
	contig332818	74	1e-07	64.4
	contig320306	70.83	1e-07	64.4
	contig253590	73.79	1e-07	64.4
	contig243667	73.79	1e-07	64.4
	contig231205	73.79	1e-07	64.4
	contig203176	73.79	1e-07	64.4
	contig156697	73.79	1e-07	64.4
	contig139667	73.79	1e-07	64.4
	contig132233	73.79	1e-07	64.4
	contig127140	74	1e-07	64.4
	contig119920	73.79	1e-07	64.4
	contig99342	74	1e-07	64.4
	contig86911	74	1e-07	64.4
	contig56776	73.79	1e-07	64.4
	contig56163	73.79	1e-07	64.4
	contig55281	77.53	1e-07	64.4
	contig48334	70.83	1e-07	64.4
	contig46550	73.79	1e-07	64.4
	contig29625	76.24	1e-07	64.4
	contig28379	73.79	1e-07	64.4
	contig15913	75	1e-07	64.4
	Chr06b	70	1e-07	64.4
	Chr06b	68.31	0.0002	53.6
	Chr06b	74.03	0.002	50
	Chr04a	74.74	1e-07	64.4
	Chr04a	67.13	0.028	46.4
	Chr04a	90.62	0.097	44.6
	Chr04a	90.62	0.097	44.6
	contig296510	74.04	4e-07	62.6
	contig254555	70.63	4e-07	62.6
	Chr07a	70.63	4e-07	62.6
	Chr07a	69.59	4e-06	59
	Chr07a	90.62	0.097	44.6
	Chr07a	90.62	0.097	44.6
	contig317184	72.82	1e-06	60.8
	contig249416	72.82	1e-06	60.8
	contig247965	72.82	1e-06	60.8
	contig163227	72.82	1e-06	60.8
	contig142492	72.82	1e-06	60.8
	contig128102	79.41	1e-06	60.8
	contig88078	72.82	1e-06	60.8
	Chr08a	70.9	1e-06	60.8
	Chr08a	75	0.002	50
	Chr08a	68.06	0.028	46.4
	Chr06a	72.82	1e-06	60.8
	Chr06a	69.01	4e-06	59
	Chr06a	75.25	4e-06	59
	Chr06a	88.89	0.008	48.2
	Chr06a	68.06	0.028	46.4
	Chr02a	72.82	1e-06	60.8
	Chr02a	68.75	0.002	50
	Chr02a	68.53	0.008	48.2
	Chr02a	72.73	0.097	44.6
	contig393325	70.14	4e-06	59
	contig371863	70.14	4e-06	59
	contig370895	69.01	4e-06	59
	contig325720	70.14	4e-06	59
	contig324595	70.14	4e-06	59
	contig311674	73	4e-06	59
	contig298618	70.14	4e-06	59
	contig269899	70.14	4e-06	59
	contig244999	70.14	4e-06	59
	contig200589	75.25	4e-06	59
	contig154691	70.14	4e-06	59
	contig53064	77.78	4e-06	59
	contig40375	70.14	4e-06	59
	Chr02b	73.68	4e-06	59
	Chr02b	74.67	0.028	46.4
	contig336501	77.46	2e-05	57.2
	contig183691	77.46	2e-05	57.2
	contig103875	69.93	2e-05	57.2
	contig60381	69.93	2e-05	57.2
	contig407808	69.44	5e-05	55.4
	contig398583	69.44	5e-05	55.4
	contig371048	69.44	5e-05	55.4
	contig364822	69.44	5e-05	55.4
	contig323942	73	5e-05	55.4
	contig311508	69.44	5e-05	55.4
	contig301725	69.44	5e-05	55.4
	contig293632	69.44	5e-05	55.4
	contig285481	69.44	5e-05	55.4
	contig281566	69.44	5e-05	55.4
	contig274167	69.44	5e-05	55.4
	contig257332	69.44	5e-05	55.4
	contig255001	69.44	5e-05	55.4
	contig248455	71.84	5e-05	55.4
	contig240090	71.84	5e-05	55.4
	contig229697	73.08	5e-05	55.4
	contig222936	71.84	5e-05	55.4
	contig221134	69.44	5e-05	55.4
	contig218446	69.44	5e-05	55.4
Setaria italica	scaffold_4	77.38	7e-09	66.2
	scaffold_4	77.78	1e-06	59
	scaffold_4	70.37	0.023	44.6
	scaffold_3	77.38	7e-09	66.2
	scaffold_3	73.12	0.0006	50
	scaffold_3	71.3	0.002	48.2
	scaffold_3	69.52	0.007	46.4
	scaffold_3	69.16	0.023	44.6
	scaffold_3	74.67	0.082	42.8
	scaffold_1	73.33	2e-08	64.4
	scaffold_1	72.97	0.023	44.6
	scaffold_6	79.17	9e-08	62.6
	scaffold_6	70.48	0.0006	50
	scaffold_6	87.88	0.082	42.8
	scaffold_6	77.36	0.082	42.8
	scaffold_5	76.19	9e-08	62.6
	scaffold_5	76.19	9e-08	62.6
	scaffold_8	75	4e-06	57.2
	scaffold_8	76.06	0.0002	51.8
	scaffold_8	77.78	0.023	44.6
	scaffold_8	69.16	0.023	44.6
	scaffold_8	73.24	0.082	42.8
	scaffold_7	75	4e-06	57.2
	scaffold_7	71.03	5e-05	53.6
	scaffold_7	69.16	0.023	44.6
	scaffold_9	70.48	0.0006	50
	scaffold_9	74.65	0.002	48.2
	scaffold_2	81.82	0.023	44.6
Setaria viridis	Chr_01	71.21	2e-09	68
	Chr_01	74.29	2e-09	68
	Chr_01	69.52	0.007	46.4
	Chr_01	72.97	0.023	44.6
	Chr_03	77.38	7e-09	66.2
	Chr_03	75.28	1e-06	59
	Chr_03	70.48	0.0005	50
	Chr_03	70.09	0.0005	50
	Chr_03	69.52	0.007	46.4
	Chr_03	74.67	0.08	42.8
	Chr_07	76.19	8e-08	62.6
	Chr_07	70.09	0.0005	50
	Chr_07	69.16	0.023	44.6
	Chr_06	79.17	8e-08	62.6
	Chr_06	77.78	1e-06	59
	Chr_06	70.48	0.0005	50
	Chr_06	90.32	0.08	42.8
	Chr_06	78.43	0.08	42.8
	Chr_06	73.24	0.08	42.8
	Chr_05	76.19	8e-08	62.6
	Chr_05	76.19	8e-08	62.6
	Chr_05	87.88	0.08	42.8
	Chr_04	76.19	8e-08	62.6
	Chr_04	76.19	8e-08	62.6
	Chr_04	70.09	0.0005	50
	Chr_08	75	4e-06	57.2
	Chr_08	70.09	0.0005	50
	Chr_08	73.24	0.08	42.8
	scaffold_123	71.43	1e-05	55.4
	Chr_09	77.78	0.0002	51.8
	Chr_09	70.09	0.0005	50
	scaffold_174	70.48	0.0005	50
	Chr_02	81.82	0.023	44.6
	Chr_02	87.88	0.08	42.8
	Chr_02	90.32	0.08	42.8
Sorghum bicolor	Chr01	74.29	0.012	46.4
	super_157	88.24	0.042	44.6
	super_40	88.24	0.042	44.6
	super_35	88.24	0.042	44.6
	Chr04	88.24	0.042	44.6
Zea mays	5	73.45	4e-08	66.2
	5	71.68	2e-06	60.8
	5	74.42	2e-05	57.2
	5	71.93	7e-05	55.4
	5	72.17	0.0002	53.6
	5	69.91	0.0008	51.8
	5	72.55	0.0008	51.8
	5	72.38	0.0008	51.8
	5	69.91	0.0008	51.8
	5	69.91	0.0008	51.8
	5	72.73	0.0008	51.8
	5	69.91	0.0008	51.8
	5	73.26	0.0008	51.8
	5	73.26	0.0008	51.8
	5	82	0.003	50
	5	82	0.003	50
	5	71.05	0.003	50
	5	82	0.003	50
	5	82	0.003	50
	5	80.39	0.01	48.2
	5	72.09	0.01	48.2
	5	72.09	0.01	48.2
	5	85	0.034	46.4
	5	80	0.034	46.4
	5	80	0.034	46.4
	5	80	0.034	46.4
	5	80	0.034	46.4
	5	71.59	0.034	46.4
	5	80	0.034	46.4
	5	80	0.034	46.4
	5	80	0.034	46.4
	5	80	0.034	46.4
	5	85	0.034	46.4
	5	68.94	0.034	46.4
	5	70.18	0.034	46.4
	5	80	0.034	46.4
	5	71.57	0.034	46.4
	5	80	0.034	46.4
	5	85	0.034	46.4
	5	69.03	0.034	46.4
	5	71.59	0.034	46.4
	5	80	0.034	46.4
	5	69.03	0.034	46.4
	5	80	0.034	46.4
	5	85	0.034	46.4
	5	85	0.034	46.4
	5	71.59	0.034	46.4
	5	80	0.034	46.4
	5	71.59	0.034	46.4
	5	80	0.034	46.4
	5	80	0.034	46.4
	5	76.71	0.034	46.4
	5	80	0.034	46.4
	5	80	0.034	46.4
	4	77.01	2e-06	60.8
	4	73.04	5e-06	59
	4	84	7e-05	55.4
	4	75.86	7e-05	55.4
	4	72.07	0.0002	53.6
	4	82.69	0.0002	53.6
	4	73.26	0.0008	51.8
	4	72.73	0.0008	51.8
	4	70.94	0.0008	51.8
	4	73.26	0.0008	51.8
	4	69.91	0.0008	51.8
	4	69.91	0.0008	51.8
	4	69.91	0.0008	51.8
	4	69.91	0.0008	51.8
	4	70.94	0.0008	51.8
	4	73.26	0.0008	51.8
	4	69.91	0.0008	51.8
	4	87.5	0.003	50
	4	74.16	0.003	50
	4	70.43	0.003	50
	4	71.43	0.01	48.2
	4	72.09	0.01	48.2
	4	72.09	0.01	48.2
	4	71.43	0.01	48.2
	4	72.09	0.01	48.2
	4	72.09	0.01	48.2
	4	80	0.034	46.4
	4	69.03	0.034	46.4
	4	80	0.034	46.4
	4	81.25	0.034	46.4
	4	80	0.034	46.4
	4	70.18	0.034	46.4
	4	80	0.034	46.4
	4	80	0.034	46.4
	4	80	0.034	46.4
	4	81.25	0.034	46.4
	4	80	0.034	46.4
	4	73.56	0.034	46.4
	4	80	0.034	46.4
	4	80	0.034	46.4
	4	69.03	0.034	46.4
	4	68.94	0.034	46.4
	4	80	0.034	46.4
	4	69.03	0.034	46.4
	4	80	0.034	46.4
	4	80	0.034	46.4
	4	85	0.034	46.4
	4	80	0.034	46.4
	4	85	0.034	46.4
	3	73.33	2e-05	57.2
	3	73.33	2e-05	57.2
	3	72.73	2e-05	57.2
	3	71.93	7e-05	55.4
	3	70.8	7e-05	55.4
	3	70.18	0.0002	53.6
	3	70.94	0.0008	51.8
	3	73.26	0.0008	51.8
	3	69.91	0.0008	51.8
	3	69.91	0.0008	51.8
	3	70.94	0.0008	51.8
	3	82	0.003	50
	3	71.05	0.003	50
	3	81.13	0.01	48.2
	3	72.09	0.01	48.2
	3	72.09	0.01	48.2
	3	71.43	0.01	48.2
	3	72.09	0.01	48.2
	3	72.09	0.01	48.2
	3	72.09	0.01	48.2
	3	71.91	0.01	48.2
	3	71.82	0.01	48.2
	3	85	0.034	46.4
	3	80	0.034	46.4
	3	80	0.034	46.4
	3	80	0.034	46.4
	3	80	0.034	46.4
	3	68.94	0.034	46.4
	3	80	0.034	46.4
	3	80	0.034	46.4
	3	85	0.034	46.4
	3	80	0.034	46.4
	3	73.56	0.034	46.4
	3	71.57	0.034	46.4
	3	80	0.034	46.4
	3	80	0.034	46.4
	3	85	0.034	46.4
	3	70.75	0.034	46.4
	3	80	0.034	46.4
	3	73.03	0.034	46.4
	3	73.56	0.034	46.4
	3	80	0.034	46.4
	3	80	0.034	46.4
	3	85	0.034	46.4
	3	69.09	0.034	46.4
	3	69.03	0.034	46.4
	3	80	0.034	46.4
	3	80	0.034	46.4
	3	80	0.034	46.4
	3	80	0.034	46.4
	3	80	0.034	46.4
	8	72.28	2e-05	57.2
	8	75.86	7e-05	55.4
	8	70.8	7e-05	55.4
	8	69.91	0.0008	51.8
	8	73.26	0.0008	51.8
	8	69.91	0.0008	51.8
	8	72.97	0.0008	51.8
	8	82	0.003	50
	8	70.09	0.003	50
	8	82	0.003	50
	8	71.84	0.01	48.2
	8	72.09	0.01	48.2
	8	72.09	0.01	48.2
	8	72.09	0.01	48.2
	8	72.09	0.01	48.2
	8	72.09	0.01	48.2
	8	80	0.034	46.4
	8	80	0.034	46.4
	8	85	0.034	46.4
	8	80	0.034	46.4
	8	80	0.034	46.4
	8	85	0.034	46.4
	8	69.03	0.034	46.4
	8	73.03	0.034	46.4
	8	70.18	0.034	46.4
	8	80	0.034	46.4
	8	85	0.034	46.4
	8	80	0.034	46.4
	8	71.57	0.034	46.4
	8	85	0.034	46.4
	8	70.09	0.034	46.4
	8	69.03	0.034	46.4
	8	80	0.034	46.4
	8	85	0.034	46.4
	8	85	0.034	46.4
	8	69.03	0.034	46.4
	8	80	0.034	46.4
	8	80	0.034	46.4
	8	80	0.034	46.4
	8	69.03	0.034	46.4
	1	75.86	7e-05	55.4
	1	69.91	0.0008	51.8
	1	72.55	0.0008	51.8
	1	73.26	0.0008	51.8
	1	69.91	0.0008	51.8
	1	73.26	0.0008	51.8
	1	82	0.003	50
	1	74.16	0.003	50
	1	82	0.003	50
	1	82	0.003	50
	1	74.03	0.003	50
	1	71.84	0.01	48.2
	1	69.3	0.01	48.2
	1	72.09	0.01	48.2
	1	72.62	0.01	48.2
	1	72.09	0.01	48.2
	1	81.63	0.01	48.2
	1	71.84	0.01	48.2
	1	72.09	0.01	48.2
	1	71.43	0.01	48.2
	1	80	0.034	46.4
	1	80	0.034	46.4
	1	80	0.034	46.4
	1	85	0.034	46.4
	1	80	0.034	46.4
	1	80	0.034	46.4
	1	69.03	0.034	46.4
	1	80	0.034	46.4
	1	80	0.034	46.4
	1	80	0.034	46.4
	1	69.03	0.034	46.4
	1	80	0.034	46.4
	1	80	0.034	46.4
	1	80	0.034	46.4
	1	69.03	0.034	46.4
	1	80	0.034	46.4
	1	80	0.034	46.4
	1	70.75	0.034	46.4
	1	73.56	0.034	46.4
	1	70.09	0.034	46.4
	1	80	0.034	46.4
	1	80	0.034	46.4
	1	85	0.034	46.4
	1	80	0.034	46.4
	1	80	0.034	46.4
	1	80	0.034	46.4
	1	80	0.034	46.4
	1	85	0.034	46.4
	1	70.09	0.034	46.4
	1	80	0.034	46.4
	1	80	0.034	46.4
	1	80	0.034	46.4
	1	81.25	0.034	46.4
	1	71.57	0.034	46.4
	1	70.18	0.034	46.4
	1	80	0.034	46.4
	2	70.8	7e-05	55.4
	2	71.93	7e-05	55.4
	2	71.93	7e-05	55.4
	2	71.3	0.0002	53.6
	2	70.94	0.0008	51.8
	2	70.94	0.0008	51.8
	2	73.26	0.0008	51.8
	2	69.91	0.0008	51.8
	2	69.91	0.0008	51.8
	2	73.26	0.0008	51.8
	2	73.26	0.0008	51.8
	2	82	0.003	50
	2	70.43	0.003	50
	2	73.79	0.003	50
	2	71.56	0.01	48.2
	2	72.09	0.01	48.2
	2	70.3	0.01	48.2
	2	70.19	0.01	48.2
	2	72.09	0.01	48.2
	2	70.43	0.01	48.2
	2	72.09	0.01	48.2
	2	85	0.034	46.4
	2	80	0.034	46.4
	2	69.03	0.034	46.4
	2	80	0.034	46.4
	2	80	0.034	46.4
	2	80	0.034	46.4
	2	85	0.034	46.4
	2	80	0.034	46.4
	2	80	0.034	46.4
	2	69.03	0.034	46.4
	2	80	0.034	46.4
	2	69.03	0.034	46.4
	2	80	0.034	46.4
	2	81.25	0.034	46.4
	2	80	0.034	46.4
	2	80	0.034	46.4
	2	80	0.034	46.4
	2	80	0.034	46.4
	2	85	0.034	46.4
	2	80	0.034	46.4
	2	80	0.034	46.4
	2	80	0.034	46.4
	2	80	0.034	46.4
	2	83.72	0.034	46.4
	2	85	0.034	46.4
	2	85	0.034	46.4
	2	86.84	0.034	46.4
	2	80	0.034	46.4
	2	80	0.034	46.4
	2	80	0.034	46.4
	2	76.71	0.034	46.4
	2	80	0.034	46.4
	2	80	0.034	46.4
	7	74.53	7e-05	55.4
	7	74.53	7e-05	55.4
	7	72.64	7e-05	55.4
	7	70.8	7e-05	55.4
	7	70.94	0.0008	51.8
	7	73.26	0.0008	51.8
	7	70.94	0.0008	51.8
	7	82	0.003	50
	7	71.05	0.003	50
	7	71.05	0.003	50
	7	70	0.003	50
	7	82	0.003	50
	7	71.3	0.01	48.2
	7	72.09	0.01	48.2
	7	72.09	0.01	48.2
	7	72.09	0.01	48.2
	7	80	0.034	46.4
	7	69.03	0.034	46.4
	7	80	0.034	46.4
	7	81.25	0.034	46.4
	7	69.03	0.034	46.4
	7	81.25	0.034	46.4
	7	80	0.034	46.4
	7	68.94	0.034	46.4
	7	80	0.034	46.4
	7	80	0.034	46.4
	7	69.03	0.034	46.4
	7	80	0.034	46.4
	7	80	0.034	46.4
	7	69.03	0.034	46.4
	7	85	0.034	46.4
	7	71.57	0.034	46.4
	7	80	0.034	46.4
	7	73.03	0.034	46.4
	7	80	0.034	46.4
	7	71.59	0.034	46.4
	7	80	0.034	46.4
	7	80	0.034	46.4
	7	80	0.034	46.4
	7	70.18	0.034	46.4
	7	70.18	0.034	46.4
	7	79.25	0.034	46.4
	7	80	0.034	46.4
	7	69.03	0.034	46.4
	7	85	0.034	46.4
	7	85	0.034	46.4
	6	70.8	7e-05	55.4
	6	69.91	0.0008	51.8
	6	72.55	0.0008	51.8
	6	69.91	0.0008	51.8
	6	77.97	0.01	48.2
	6	69.3	0.01	48.2
	6	80	0.034	46.4
	6	80	0.034	46.4
	6	80	0.034	46.4
	6	80	0.034	46.4
	6	80	0.034	46.4
	6	80	0.034	46.4
	6	70.09	0.034	46.4
	6	80	0.034	46.4
	6	72.29	0.034	46.4
	6	71.57	0.034	46.4
	6	80	0.034	46.4
	6	69.03	0.034	46.4
	6	80	0.034	46.4
	6	70.09	0.034	46.4
	6	80	0.034	46.4
	6	80	0.034	46.4
	6	80	0.034	46.4
	10	70.8	7e-05	55.4
	10	75.86	7e-05	55.4
	10	71.3	0.0002	53.6
	10	69.91	0.0008	51.8
	10	73.26	0.0008	51.8
	10	69.91	0.0008	51.8
	10	80.77	0.003	50
	10	82	0.003	50
	10	80.39	0.01	48.2
	10	72.09	0.01	48.2
	10	80	0.034	46.4
	10	70.18	0.034	46.4
	10	80	0.034	46.4
	10	80	0.034	46.4
	10	80	0.034	46.4
	10	71.57	0.034	46.4
	10	80	0.034	46.4
	10	69.03	0.034	46.4
	10	85	0.034	46.4
	10	80	0.034	46.4
	10	80	0.034	46.4
	10	80	0.034	46.4
	10	85	0.034	46.4
	10	80	0.034	46.4
	10	80	0.034	46.4
	9	71.29	0.0008	51.8
	9	72.38	0.0008	51.8
	9	72.55	0.0008	51.8
	9	72.38	0.0008	51.8
	9	70.94	0.0008	51.8
	9	70.43	0.003	50
	9	72.09	0.01	48.2
	9	72.09	0.01	48.2
	9	72.09	0.01	48.2
	9	72.09	0.01	48.2
	9	72.09	0.01	48.2
	9	71.43	0.01	48.2
	9	81.25	0.034	46.4
	9	70.09	0.034	46.4
	9	85	0.034	46.4
	9	71.59	0.034	46.4
	9	80	0.034	46.4
	9	80	0.034	46.4
	9	70.09	0.034	46.4
	9	73.03	0.034	46.4
	9	80	0.034	46.4
	9	80	0.034	46.4
	9	70.87	0.034	46.4
	9	69.03	0.034	46.4
	9	80	0.034	46.4
	9	71.59	0.034	46.4
	9	80	0.034	46.4
	9	80	0.034	46.4
	9	80	0.034	46.4
Triticum aestivum	ta_iwgsc_5bl_v1_10881891	79.59	0.036	44.6
	ta_iwgsc_5bl_v1_10826239	81.82	0.036	44.6
	ta_iwgsc_2bs_v1_5225573	93.1	0.036	44.6
	ta_iwgsc_1bl_v1_3825542	81.82	0.036	44.6

## Sheet: UGEP98
	Chromosome number	Identity	E value	Score
Brachypodium distachyon	No hit
Brachypodium stacei	No hit
Oryza sativa	Chr7	81.67	8e-06	55.4
	Chr6	85.71	0.0003	50
	Chr3	80.43	0.047	42.8
Panicum hallii	Chr02	68.6	5e-16	89.7
	Chr02	65.45	6e-09	66.2
	Chr02	80	0.07	42.8
	Chr08	81.25	0.006	46.4
	Chr07	81.63	0.006	46.4
	Chr05	80.77	0.02	44.6
	Chr06	80	0.07	42.8
	Chr04	80	0.07	42.8
	Chr04	80	0.07	42.8
	Chr03	80	0.07	42.8
	Chr03	80	0.07	42.8
	Chr01	80	0.07	42.8
Panicum virgatum	Chr02a	70.33	2e-20	105
	Chr02a	70.33	2e-20	105
	Chr02a	69.81	7e-20	104
	Chr02a	75.69	3e-18	98.7
	Chr02a	84	3e-05	55.4
	Chr02a	85.42	0.0004	51.8
	Chr02b	71.72	6e-15	87.8
	Chr02b	80.36	0.0004	51.8
Setaria italica	scaffold_2	69.43	1e-28	131
	scaffold_2	70.92	5e-15	86
	scaffold_2	85	0.051	42.8
	scaffold_8	87.88	0.051	42.8
	scaffold_7	78.18	0.051	42.8
Setaria viridis	Chr_02	70.8	5e-27	125
	Chr_02	70.41	6e-14	82.4
	Chr_02	85	0.05	42.8
	Chr_08	87.88	0.05	42.8
Sorghum bicolor	Chr02	69.44	3e-14	84.2
	Chr02	96.43	0.008	46.4
	Chr02	92.86	0.092	42.8
	Chr02	92.86	0.092	42.8
	Chr02	92.86	0.092	42.8
	Chr02	92.86	0.092	42.8
	Chr02	92.86	0.092	42.8
	Chr02	92.86	0.092	42.8
	Chr02	92.86	0.092	42.8
	Chr02	92.86	0.092	42.8
	Chr02	92.86	0.092	42.8
	Chr02	92.86	0.092	42.8
	Chr01	79.63	0.008	46.4
	Chr01	92.86	0.092	42.8
	Chr01	92.86	0.092	42.8
	Chr01	92.86	0.092	42.8
	Chr01	92.86	0.092	42.8
	Chr01	92.86	0.092	42.8
	Chr01	92.86	0.092	42.8
	Chr01	92.86	0.092	42.8
	Chr06	79.25	0.026	44.6
	Chr06	92.86	0.092	42.8
	Chr06	92.86	0.092	42.8
	Chr06	92.86	0.092	42.8
	super_10	80	0.092	42.8
	Chr10	92.86	0.092	42.8
	Chr10	92.86	0.092	42.8
	Chr10	92.86	0.092	42.8
	Chr10	92.86	0.092	42.8
	Chr10	92.86	0.092	42.8
	Chr10	92.86	0.092	42.8
	Chr10	92.86	0.092	42.8
	Chr10	92.86	0.092	42.8
	Chr10	92.86	0.092	42.8
	Chr10	92.86	0.092	42.8
	Chr10	92.86	0.092	42.8
	Chr10	92.86	0.092	42.8
	Chr10	92.86	0.092	42.8
	Chr10	92.86	0.092	42.8
	Chr09	92.86	0.092	42.8
	Chr09	92.86	0.092	42.8
	Chr09	92.86	0.092	42.8
	Chr09	92.86	0.092	42.8
	Chr09	92.86	0.092	42.8
	Chr09	92.86	0.092	42.8
	Chr09	92.86	0.092	42.8
	Chr09	92.86	0.092	42.8
	Chr09	92.86	0.092	42.8
	Chr09	92.86	0.092	42.8
	Chr08	92.86	0.092	42.8
	Chr08	92.86	0.092	42.8
	Chr08	92.86	0.092	42.8
	Chr08	92.86	0.092	42.8
	Chr08	92.86	0.092	42.8
	Chr08	92.86	0.092	42.8
	Chr08	92.86	0.092	42.8
	Chr08	92.86	0.092	42.8
	Chr08	92.86	0.092	42.8
	Chr07	92.86	0.092	42.8
	Chr07	92.86	0.092	42.8
	Chr05	92.86	0.092	42.8
	Chr05	92.86	0.092	42.8
	Chr05	92.86	0.092	42.8
	Chr05	92.86	0.092	42.8
	Chr05	80	0.092	42.8
	Chr05	92.86	0.092	42.8
	Chr05	92.86	0.092	42.8
	Chr04	92.86	0.092	42.8
	Chr04	92.86	0.092	42.8
	Chr04	92.86	0.092	42.8
	Chr04	92.86	0.092	42.8
	Chr04	92.86	0.092	42.8
	Chr03	92.86	0.092	42.8
	Chr03	92.86	0.092	42.8
	Chr03	92.86	0.092	42.8
	Chr03	92.86	0.092	42.8
	Chr03	92.86	0.092	42.8
	Chr03	92.86	0.092	42.8
	Chr03	92.86	0.092	42.8
	Chr03	92.86	0.092	42.8
	Chr03	92.86	0.092	42.8
	Chr03	92.86	0.092	42.8
	Chr03	92.86	0.092	42.8
	Chr03	92.86	0.092	42.8
	Chr03	92.86	0.092	42.8
	Chr03	92.86	0.092	42.8
	Chr03	92.86	0.092	42.8
	Chr03	92.86	0.092	42.8
Zea mays	7	74.58	4e-11	75.2
	1	90.24	0.021	46.4
	10	96.43	0.021	46.4
	10	93.1	0.075	44.6
	4	90.62	0.075	44.6
	2	100	0.075	44.6
	scaffold_507	93.1	0.075	44.6
Triticum aestivum	ta_iwgsc_1bs_v1_3474161	80.36	0.08	42.8

## Sheet: UGEP19
	Chromosome number	Identity	E value	Score
Brachypodium distachyon	Bd5	87.93	3e-08	60.8
	Bd5	87.23	3e-07	57.2
	Bd5	81.03	1e-05	51.8
	Bd5	81.13	5e-05	50
	Bd5	80.77	0.0002	48.2
	Bd5	80.39	0.0006	46.4
	Bd5	80.39	0.0006	46.4
	Bd5	83.72	0.0006	46.4
	Bd5	79.25	0.002	44.6
	Bd5	79.25	0.002	44.6
	Bd5	78.18	0.002	44.6
	Bd5	79.25	0.002	44.6
	Bd4	87.04	1e-07	59
	Bd4	82.46	3e-07	57.2
	Bd4	81.82	4e-06	53.6
	Bd4	81.82	4e-06	53.6
	Bd4	85.19	4e-06	53.6
	Bd4	83.67	1e-05	51.8
	Bd4	79.37	1e-05	51.8
	Bd4	79.03	1e-05	51.8
	Bd4	81.03	1e-05	51.8
	Bd4	81.13	5e-05	50
	Bd4	81.13	5e-05	50
	Bd4	81.13	5e-05	50
	Bd4	80.3	5e-05	50
	Bd4	81.13	5e-05	50
	Bd4	84.44	5e-05	50
	Bd4	76.92	0.0002	48.2
	Bd4	78.33	0.0002	48.2
	Bd4	80	0.0002	48.2
	Bd4	80.39	0.0006	46.4
	Bd4	78.57	0.0006	46.4
	Bd4	78.57	0.0006	46.4
	Bd4	81.63	0.0006	46.4
	Bd4	80.39	0.0006	46.4
	Bd4	82.22	0.002	44.6
	Bd4	79.25	0.002	44.6
	Bd4	79.25	0.002	44.6
	Bd1	82.76	3e-07	57.2
	Bd1	82.14	1e-06	55.4
	Bd1	81.82	4e-06	53.6
	Bd1	81.03	4e-06	53.6
	Bd1	81.03	1e-05	51.8
	Bd1	83.33	1e-05	51.8
	Bd1	81.13	5e-05	50
	Bd1	81.13	5e-05	50
	Bd1	81.13	5e-05	50
	Bd1	78.95	0.0002	48.2
	Bd1	78.95	0.0002	48.2
	Bd1	80	0.0002	48.2
	Bd1	80	0.0002	48.2
	Bd1	80.39	0.0006	46.4
	Bd1	80.39	0.0006	46.4
	Bd1	85	0.007	42.8
	Bd1	74.19	0.089	39.2
	Bd3	82.14	1e-06	55.4
	Bd3	81.13	5e-05	50
	Bd3	80.36	5e-05	50
	Bd3	80.36	5e-05	50
	Bd3	81.13	5e-05	50
	Bd3	84.44	5e-05	50
	Bd3	80.39	0.0006	46.4
	Bd3	81.25	0.0006	46.4
	Bd3	80.39	0.0006	46.4
	Bd3	78.57	0.0006	46.4
	Bd3	79.25	0.002	44.6
	Bd3	82.22	0.002	44.6
	Bd2	80.33	1e-06	55.4
	Bd2	83.67	1e-05	51.8
	Bd2	83.67	1e-05	51.8
	Bd2	81.13	5e-05	50
	Bd2	82.98	0.0002	48.2
Brachypodium stacei	Chr08	84.62	3e-07	57.2
	Chr08	83.02	1e-05	51.8
	Chr05	90.7	3e-07	57.2
	Chr05	80.7	1e-05	51.8
	Chr10	82.35	1e-06	55.4
	Chr06	85.11	4e-06	53.6
	Chr02	83.33	4e-06	53.6
	Chr02	87.18	0.0005	46.4
	Chr09	80.7	1e-05	51.8
	Chr09	87.8	4e-05	50
	Chr09	77.59	0.0005	46.4
	Chr09	77.42	0.002	44.6
	Chr04	87.8	4e-05	50
	Chr03	80	0.0001	48.2
	Chr03	76.92	0.077	39.2
	Chr07	82.22	0.002	44.6
	Chr07	86.49	0.006	42.8
	Chr07	78.72	0.006	42.8
	Chr01	82.22	0.006	42.8
Oryza sativa	Chr4	90.16	5e-13	77
	Chr4	88.89	2e-06	55.4
	Chr4	90.24	2e-06	55.4
	Chr4	88.57	0.01	42.8
	Chr1	90.38	2e-11	71.6
	Chr10	84.38	9e-10	66.2
	Chr10	82.46	1e-07	59
	Chr12	84.91	1e-07	59
	Chr3	82.69	0.0002	48.2
	Chr5	100	0.057	42.8
	Chr2	90	0.057	42.8
Panicum hallii	Chr06	80.14	5e-28	127
	Chr06	87.27	5e-09	64.4
	Chr06	82.61	0.001	46.4
	Chr07	83.33	4e-23	111
	Chr03	89.29	9e-12	73.4
	Chr03	82.61	0.0001	50
	Chr08	85.19	5e-09	64.4
	Chr05	83.93	6e-08	60.8
	Chr05	84.62	6e-08	60.8
	Chr04	84.48	0.0001	50
	Chr09	91.89	0.001	46.4
Panicum virgatum	contig182248	81.21	4e-34	149
	Chr06a	82.27	9e-30	134
	Chr09b	100	1e-09	68
	Chr05b	90.74	1e-09	68
	Chr05b	81.4	0.013	44.6
	contig19148	79.37	9e-05	51.8
	Chr06b	87.18	0.001	48.2
	contig37323	81.82	0.004	46.4
	Chr02a	81.13	0.004	46.4
	Chr02b	86.11	0.045	42.8
Setaria italica	scaffold_6	84.21	6e-38	159
	scaffold_7	91.53	5e-13	77
	scaffold_7	85.45	1e-09	66.2
	scaffold_7	83.33	4e-08	60.8
	scaffold_5	91.38	2e-12	75.2
	scaffold_5	84.78	2e-05	51.8
	scaffold_5	82.14	2e-05	51.8
	scaffold_5	80	0.003	44.6
	scaffold_2	91.38	2e-12	75.2
	scaffold_8	86.54	1e-08	62.6
	scaffold_1	83.33	6e-06	53.6
	scaffold_1	81.48	7e-05	50
	scaffold_1	77.55	0.011	42.8
	scaffold_9	91.89	0.0009	46.4
Setaria viridis	Chr_06	84.21	6e-38	159
	Chr_07	91.53	5e-13	77
	Chr_07	91.38	2e-12	75.2
	Chr_07	89.29	2e-11	71.6
	Chr_07	84.31	1e-07	59
	Chr_09	91.38	2e-12	75.2
	Chr_09	94.29	0.0003	48.2
	Chr_05	89.66	2e-11	71.6
	Chr_03	85.96	8e-11	69.8
	Chr_02	89.83	8e-11	69.8
	Chr_08	86.54	1e-08	62.6
	Chr_08	85	0.003	44.6
	Chr_01	86	1e-07	59
	Chr_01	83.64	2e-06	55.4
	Chr_01	85.11	6e-06	53.6
	Chr_04	80.49	0.037	41
Sorghum bicolor	Chr07	86.49	2e-39	165
	Chr04	91.38	3e-12	75.2
	Chr04	83.33	1e-05	53.6
	Chr03	84.62	7e-08	60.8
	Chr03	82.14	9e-07	57.2
	Chr03	91.18	0.069	41
	Chr10	84	9e-07	57.2
	Chr01	84	9e-07	57.2
Zea mays	6	82.42	3e-31	140
	4	85.71	4e-23	113
	4	88.57	0.055	42.8
	4	88.57	0.055	42.8
	3	91.38	9e-12	75.2
	3	89.47	0.016	44.6
	3	90.32	0.055	42.8
	3	90.62	0.055	42.8
	9	88.33	1e-10	71.6
	9	90.62	0.055	42.8
	1	84.31	7e-07	59
	5	91.3	7e-07	59
	5	83.67	9e-06	55.4
	2	82	3e-05	53.6
	2	91.18	0.005	46.4
	2	81.82	0.005	46.4
	10	88.57	0.016	44.6
Triticum aestivum	ta_iwgsc_5bs_v1_457869	91.07	8e-13	77
	ta_iwgsc_2dl_v1_9909120	90	8e-13	77
	ta_iwgsc_1al_v2_3975476	94.12	8e-13	77
	ta_iwgsc_5al_v1_2742183	87.1	3e-12	75.2
	ta_iwgsc_1bs_v1_3462460	91.38	3e-12	75.2
	ta_iwgsc_1as_v1_529860	91.38	3e-12	75.2
	ta_iwgsc_5dl_v1_4553403	89.29	1e-11	73.4
	ta_iwgsc_1dl_v1_2273792	85.25	1e-11	73.4
	ta_iwgsc_5bl_v1_10910316	85.96	4e-10	68
	ta_iwgsc_5bl_v1_10867123	85.71	4e-10	68
	ta_iwgsc_3b_v1_10759089	87.27	4e-10	68
	ta_iwgsc_1al_v2_3905383	86.89	4e-10	68
	ta_iwgsc_5dl_v1_4604052	91.11	5e-09	64.4
	ta_iwgsc_7bl_v1_6737043	86.79	2e-07	59
	ta_iwgsc_4as_v2_5930405	84.31	2e-07	59
	ta_iwgsc_4as_v2_5930405	83.67	3e-06	55.4
	ta_iwgsc_7dl_v1_2022790	84	8e-07	57.2
	ta_iwgsc_4dl_v3_14326198	83.67	3e-06	55.4
	ta_iwgsc_1as_v1_3296694	77.27	3e-06	55.4
	ta_iwgsc_4bs_v1_4898005	82	3e-05	51.8
	ta_iwgsc_4bl_v1_6903702	82.98	3e-05	51.8
	ta_iwgsc_4al_v2_7129828	81.63	3e-05	51.8
	ta_iwgsc_4al_v2_7068933	81.63	3e-05	51.8
	ta_iwgsc_6dl_v1_3290973	82.22	0.0004	48.2
	ta_iwgsc_3al_v1_4354342	82.22	0.0004	48.2
	ta_iwgsc_7dl_v1_3384295	80.43	0.005	44.6
	ta_iwgsc_5bl_v1_10799316	84.21	0.017	42.8

## Sheet: UGEP65
	Chromosome number	Identity	E value	Score
Brachypodium distachyon	No hit
Brachypodium stacei	Chr09	88.24	0.01	44.6
Oryza sativa	Chr1	80.77	0.004	46.4
	Chr2	100	0.054	42.8
Panicum hallii	Chr02	81.69	6e-10	69.8
	Chr02	89.19	0.0005	50
	Chr02	86.49	0.023	44.6
	Chr08	80.28	7e-09	66.2
	Chr08	80	1e-06	59
	Chr08	94.59	1e-06	59
	Chr08	74.39	4e-05	53.6
	Chr08	91.67	0.0002	51.8
	Chr08	89.19	0.0005	50
	Chr08	89.19	0.0005	50
	Chr08	89.19	0.0005	50
	Chr08	89.19	0.0005	50
	Chr08	89.19	0.0005	50
	Chr08	80.39	0.002	48.2
	Chr08	86.84	0.023	44.6
	Chr08	87.88	0.08	42.8
	Chr08	87.88	0.08	42.8
	Chr04	83.05	9e-08	62.6
	Chr04	81.67	1e-06	59
	Chr04	82.76	4e-06	57.2
	Chr04	79.31	0.0002	51.8
	Chr04	89.19	0.0005	50
	Chr06	81.67	1e-06	59
	Chr06	80	0.007	46.4
	Chr06	86.49	0.023	44.6
	Chr03	75.61	1e-06	59
	Chr03	94.44	4e-06	57.2
	Chr03	78.79	4e-06	57.2
	Chr03	79.71	1e-05	55.4
	Chr03	86.36	4e-05	53.6
	Chr03	86.05	0.0002	51.8
	Chr03	81.13	0.0002	51.8
	Chr03	75.32	0.0002	51.8
	Chr03	86.05	0.0002	51.8
	Chr03	82.35	0.0002	51.8
	Chr03	89.19	0.0005	50
	Chr03	89.19	0.0005	50
	Chr03	80.85	0.023	44.6
	Chr03	86.49	0.023	44.6
	Chr03	86.49	0.023	44.6
	Chr03	88.24	0.023	44.6
	Chr03	78.43	0.08	42.8
	Chr07	84.31	4e-06	57.2
	Chr07	88.89	0.002	48.2
	Chr07	77.97	0.023	44.6
	Chr07	76.27	0.023	44.6
	Chr05	84.31	4e-06	57.2
	Chr05	81.97	4e-06	57.2
	Chr05	88.37	4e-05	53.6
	Chr01	74.42	4e-06	57.2
	Chr01	83.02	1e-05	55.4
	Chr01	74.39	4e-05	53.6
	Chr09	86.54	1e-05	55.4
	Chr09	86.05	0.0002	51.8
	Chr09	80.77	0.0005	50
	Chr09	74.65	0.002	48.2
	Chr09	88.57	0.007	46.4
	Chr09	83.67	0.007	46.4
	Chr09	86.49	0.023	44.6
	Chr09	86.49	0.023	44.6
	Chr09	79.59	0.023	44.6
Panicum virgatum	Chr02a	84.13	2e-09	69.8
	Chr02a	82.69	0.0001	53.6
	Chr02a	81.48	0.0001	53.6
	Chr02a	85.11	0.002	50
	Chr02a	81.13	0.006	48.2
	Chr02a	76.67	0.02	46.4
	Chr02a	86.49	0.07	44.6
	Chr02a	84.62	0.07	44.6
	contig17504	84.48	7e-08	64.4
	Chr05b	84.48	7e-08	64.4
	Chr05b	81.54	7e-08	64.4
	Chr05b	84.21	3e-07	62.6
	Chr05b	86.27	1e-05	57.2
	Chr05b	79.03	0.0001	53.6
	Chr05b	78.12	0.0001	53.6
	Chr05b	84.78	0.0005	51.8
	Chr05b	80.77	0.002	50
	Chr05b	80	0.02	46.4
	Chr05b	81.82	0.07	44.6
	contig227219	83.05	3e-07	62.6
	contig114003	84.21	3e-07	62.6
	Chr05a	77.27	3e-07	62.6
	Chr05a	76.06	0.0005	51.8
	Chr05a	80.36	0.0005	51.8
	Chr05a	82	0.002	50
	Chr05a	91.18	0.006	48.2
	Chr05a	72.04	0.006	48.2
	Chr05a	96.3	0.07	44.6
	Chr05a	86.49	0.07	44.6
	Chr01a	78.08	9e-07	60.8
	Chr01a	81.03	4e-05	55.4
	Chr01a	79.66	0.0001	53.6
	Chr01a	83.72	0.02	46.4
	Chr01a	77.78	0.07	44.6
	contig216066	82.46	3e-06	59
	contig179965	81.67	3e-06	59
	Chr09b	77.11	3e-06	59
	Chr09b	83.33	1e-05	57.2
	Chr09b	89.19	0.002	50
	Chr09b	88.57	0.02	46.4
	Chr09b	88.57	0.02	46.4
	Chr09b	76.67	0.02	46.4
	Chr09b	80.77	0.02	46.4
	Chr09b	89.19	0.02	46.4
	Chr09b	82.61	0.07	44.6
	Chr09b	77.78	0.07	44.6
	Chr09b	78.85	0.07	44.6
	Chr08a	86	3e-06	59
	Chr08a	74.44	3e-06	59
	Chr08a	89.19	0.002	50
	Chr08a	80.39	0.006	48.2
	Chr08a	79.25	0.07	44.6
	Chr03a	90.91	3e-06	59
	Chr03a	76.83	4e-05	55.4
	Chr03a	81.13	0.0005	51.8
	Chr03a	82	0.002	50
	Chr03a	82	0.002	50
	Chr03a	75.76	0.006	48.2
	Chr03a	81.63	0.006	48.2
	Chr03a	81.25	0.02	46.4
	Chr03a	76.27	0.07	44.6
	Chr03a	76.27	0.07	44.6
	Chr03a	80.39	0.07	44.6
	contig38324	77.46	1e-05	57.2
	contig35865	80.33	1e-05	57.2
	contig35865	76	0.0005	51.8
	contig02891	82.14	1e-05	57.2
	Chr09a	84.31	1e-05	57.2
	Chr09a	84.78	0.0005	51.8
	Chr09a	77.27	0.002	50
	Chr09a	73.68	0.006	48.2
	Chr09a	88.89	0.006	48.2
	Chr09a	88.57	0.02	46.4
	Chr09a	80.85	0.07	44.6
	Chr09a	86.49	0.07	44.6
	Chr08b	82.14	1e-05	57.2
	Chr08b	91.89	0.0001	53.6
	Chr08b	79.31	0.0005	51.8
	Chr08b	80.85	0.07	44.6
	Chr08b	76.27	0.07	44.6
	Chr08b	76.27	0.07	44.6
	Chr08b	75.81	0.07	44.6
	Chr06b	80.33	1e-05	57.2
	Chr06b	79.1	4e-05	55.4
	Chr06b	86.36	0.0001	53.6
	Chr06b	81.13	0.0005	51.8
	Chr06b	80	0.02	46.4
	Chr06b	80	0.02	46.4
	Chr06b	88.57	0.02	46.4
	Chr06b	81.82	0.07	44.6
	Chr06b	86.49	0.07	44.6
	Chr01b	81.36	1e-05	57.2
	Chr01b	88.1	0.0001	53.6
	Chr01b	82.35	0.0005	51.8
	Chr01b	89.19	0.002	50
	Chr01b	78.85	0.07	44.6
	contig359769	84	4e-05	55.4
	contig359769	82.35	0.0005	51.8
	Chr06a	83.02	4e-05	55.4
	Chr06a	82	0.002	50
	Chr06a	88.89	0.006	48.2
	Chr06a	77.97	0.006	48.2
	Chr06a	86.49	0.07	44.6
	Chr06a	76.27	0.07	44.6
	Chr02b	83.02	4e-05	55.4
	Chr02b	78.33	0.002	50
	Chr02b	88.89	0.006	48.2
	Chr02b	76.27	0.07	44.6
	Chr02b	76.27	0.07	44.6
	Chr02b	86.49	0.07	44.6
	contig380768	79.03	0.0001	53.6
	contig248113	79.03	0.0001	53.6
	contig160149	81.48	0.0001	53.6
	contig07758	91.89	0.0001	53.6
	contig03676	86.36	0.0001	53.6
	Chr07b	81.48	0.0001	53.6
	Chr07b	82.35	0.0005	51.8
	Chr07b	76.67	0.07	44.6
	Chr07b	77.78	0.07	44.6
	Chr07b	80.39	0.07	44.6
	Chr07a	79.03	0.0001	53.6
	Chr07a	89.19	0.002	50
	Chr07a	82	0.002	50
	Chr07a	74.65	0.006	48.2
	Chr07a	77.97	0.006	48.2
	Chr07a	74.65	0.006	48.2
	Chr07a	78.85	0.07	44.6
	Chr04a	79.03	0.0001	53.6
	Chr04a	79.03	0.0001	53.6
	Chr04a	81.13	0.0005	51.8
	Chr04a	76.06	0.0005	51.8
	Chr04a	80.77	0.002	50
	Chr04a	74.42	0.006	48.2
	Chr04a	76.27	0.07	44.6
	Chr04a	76.27	0.07	44.6
	Chr04a	81.13	0.07	44.6
	Chr04a	86.49	0.07	44.6
	contig371796	75.95	0.0005	51.8
	contig245899	80.36	0.0005	51.8
	contig231102	82.35	0.0005	51.8
	contig82810	76.06	0.0005	51.8
	contig78945	76.06	0.0005	51.8
	contig45478	90	0.0005	51.8
	contig30769	82.35	0.0005	51.8
	contig30669	81.13	0.0005	51.8
	contig11810	81.13	0.0005	51.8
	contig04726	81.13	0.0005	51.8
	contig400486	80.77	0.002	50
	contig241890	91.43	0.002	50
	contig207717	80.77	0.002	50
	contig23336	80.77	0.002	50
	contig23273	80.77	0.002	50
	contig16132	91.43	0.002	50
	contig05872	91.43	0.002	50
	contig04154	80.7	0.002	50
	contig00393	79.66	0.002	50
	Chr04b	82	0.002	50
	Chr04b	77.59	0.02	46.4
	Chr04b	78.33	0.02	46.4
	Chr04b	78.85	0.07	44.6
	Chr03b	89.19	0.002	50
	Chr03b	85.71	0.002	50
	Chr03b	79.31	0.006	48.2
	Chr03b	80.39	0.006	48.2
	Chr03b	78.69	0.006	48.2
	Chr03b	79.25	0.02	46.4
	Chr03b	78.85	0.07	44.6
	contig374423	84.09	0.006	48.2
	contig373101	74.65	0.006	48.2
	contig359910	75.76	0.006	48.2
	contig271786	74.65	0.006	48.2
	contig207042	74.65	0.006	48.2
	contig200948	91.67	0.006	48.2
	contig138401	80.39	0.006	48.2
	contig115500	80.39	0.006	48.2
	contig115570	81.63	0.006	48.2
	contig42638	84.09	0.006	48.2
	contig23337	80.39	0.006	48.2
	contig20532	78.69	0.006	48.2
	contig19513	79.63	0.006	48.2
	contig18118	88.89	0.006	48.2
	contig12007	88.89	0.006	48.2
	contig08983	82.61	0.006	48.2
	contig06619	88.89	0.006	48.2
	contig02141	80.39	0.006	48.2
	contig287438	73.26	0.02	46.4
	contig279540	80	0.02	46.4
	contig275824	80	0.02	46.4
	contig276336	73.26	0.02	46.4
	contig268083	88.57	0.02	46.4
	contig251319	79.25	0.02	46.4
	contig82254	82	0.02	46.4
	contig64262	83.72	0.02	46.4
	contig38797	76.19	0.02	46.4
	contig09083	77.61	0.02	46.4
	contig02736	80	0.02	46.4
	contig01528	74.36	0.02	46.4
	contig322961	76.27	0.07	44.6
	contig304329	86.49	0.07	44.6
	contig293772	86.49	0.07	44.6
	contig241074	77.19	0.07	44.6
	contig222406	78.85	0.07	44.6
	contig65079	77.78	0.07	44.6
	contig40997	81.82	0.07	44.6
	contig33844	78.85	0.07	44.6
	contig28248	80.85	0.07	44.6
	contig22731	79.59	0.07	44.6
	contig14336	86.49	0.07	44.6
	contig07962	76.27	0.07	44.6
	contig04648	86.49	0.07	44.6
	contig00122	90.62	0.07	44.6
Setaria italica	scaffold_8	80.28	5e-09	66.2
	scaffold_8	88.89	0.001	48.2
	scaffold_8	88.89	0.001	48.2
	scaffold_8	83.72	0.005	46.4
	scaffold_8	78.85	0.017	44.6
	scaffold_8	86.11	0.059	42.8
	scaffold_8	86.11	0.059	42.8
	scaffold_2	77.78	6e-08	62.6
	scaffold_2	86.11	0.059	42.8
	scaffold_2	76.79	0.059	42.8
	scaffold_4	81.36	3e-06	57.2
	scaffold_4	79.31	0.0001	51.8
	scaffold_4	76.67	0.059	42.8
	scaffold_4	86.11	0.059	42.8
	scaffold_4	86.11	0.059	42.8
	scaffold_3	82.69	3e-05	53.6
	scaffold_3	89.19	0.0004	50
	scaffold_3	78.85	0.017	44.6
	scaffold_3	77.05	0.017	44.6
	scaffold_3	84.21	0.059	42.8
	scaffold_3	86.11	0.059	42.8
	scaffold_9	78.46	0.0001	51.8
	scaffold_9	81.13	0.0001	51.8
	scaffold_9	86.05	0.0001	51.8
	scaffold_9	80.77	0.0004	50
	scaffold_9	83.72	0.005	46.4
	scaffold_9	81.4	0.059	42.8
	scaffold_9	77.36	0.059	42.8
	scaffold_1	80.77	0.0004	50
	scaffold_1	88.89	0.001	48.2
	scaffold_1	85	0.005	46.4
	scaffold_1	78.85	0.017	44.6
	scaffold_6	79.63	0.001	48.2
	scaffold_6	86.84	0.005	46.4
	scaffold_6	86.11	0.059	42.8
	scaffold_7	78.33	0.005	46.4
	scaffold_7	74.68	0.005	46.4
	scaffold_5	88.57	0.005	46.4
	scaffold_5	81.82	0.017	44.6
	scaffold_5	86.11	0.059	42.8
Setaria viridis	Chr_08	80.28	5e-09	66.2
	Chr_08	86.05	0.0001	51.8
	Chr_08	80.33	0.005	46.4
	Chr_08	88.57	0.005	46.4
	Chr_08	78.85	0.016	44.6
	Chr_08	86.11	0.057	42.8
	Chr_08	81.4	0.057	42.8
	Chr_04	81.36	3e-06	57.2
	Chr_04	79.31	0.0001	51.8
	Chr_04	82.61	0.001	48.2
	Chr_04	83.72	0.016	44.6
	Chr_04	86.11	0.057	42.8
	Chr_06	80.65	9e-06	55.4
	Chr_06	86.84	0.005	46.4
	Chr_06	86.11	0.057	42.8
	Chr_03	82.69	3e-05	53.6
	Chr_03	86.49	0.016	44.6
	Chr_03	77.05	0.016	44.6
	Chr_03	86.11	0.057	42.8
	Chr_03	86.11	0.057	42.8
	Chr_03	86.11	0.057	42.8
	Chr_09	78.46	0.0001	51.8
	Chr_09	81.13	0.0001	51.8
	Chr_09	80.77	0.0004	50
	Chr_09	86.05	0.001	48.2
	Chr_09	79.31	0.001	48.2
	Chr_09	81.4	0.057	42.8
	Chr_09	77.36	0.057	42.8
	Chr_01	80.77	0.0004	50
	Chr_01	85	0.005	46.4
	Chr_01	78.85	0.016	44.6
	Chr_01	86.11	0.057	42.8
	Chr_02	78.57	0.001	48.2
	Chr_02	77.19	0.016	44.6
	Chr_02	80.77	0.057	42.8
	Chr_07	78.33	0.005	46.4
	Chr_07	80.43	0.057	42.8
	Chr_05	88.57	0.005	46.4
	Chr_05	81.82	0.016	44.6
	Chr_05	88.24	0.016	44.6
Sorghum bicolor	No hit
Zea mays	No hit
Triticum aestivum	ta_iwgsc_6ds_v1_2127002	87.88	0.092	42.8

## Sheet: UGEP104
	Chromosome number	Identity	E value	Score
Brachypodium distachyon	Bd1	90.16	8e-68	260
	Bd1	89.86	2e-49	199
	Bd1	87.9	1e-47	194
	Bd1	78.99	6e-25	118
	Bd2	84.08	3e-54	215
	Bd2	86.79	4e-46	188
	Bd2	87.84	2e-45	187
	Bd2	84.91	3e-42	176
	Bd2	88.72	3e-41	172
	Bd2	83.58	2e-32	143
	Bd2	80	1e-28	131
	Bd2	79.45	1e-08	64.4
	Bd2	89.19	0.041	42.8
	Bd4	87.5	3e-42	176
	Bd4	76.65	2e-26	123
	Bd3	87.32	3e-41	172
	Bd3	78.62	1e-27	127
	Bd3	76.16	5e-26	122
	Bd3	77.55	2e-24	116
	Bd3	80	1e-20	104
	Bd5	80.22	1e-14	84.2
	Bd5	75.71	0.0003	50
Brachypodium stacei	Chr02	91.26	3e-67	259
	Chr02	83.25	2e-50	203
	Chr01	90.16	1e-64	250
	Chr01	87.84	1e-45	187
	Chr01	85.53	2e-43	179
	Chr01	84.33	1e-33	147
	Chr08	86.39	6e-56	221
	Chr08	86.79	4e-46	188
	Chr08	88.72	3e-41	172
	Chr08	79.45	1e-08	64.4
	Chr08	83.67	0.035	42.8
	Chr07	86.62	5e-45	185
	Chr07	80.43	1e-27	127
	Chr05	86.81	1e-40	170
	Chr05	74.87	5e-26	122
	Chr05	86.05	0.0008	48.2
	Chr03	86.62	1e-39	167
	Chr03	76.97	2e-24	116
	Chr03	75.15	3e-22	109
	Chr03	96.3	0.01	44.6
	Chr09	80.22	1e-14	84.2
	Chr09	75.71	0.0002	50
Oryza sativa	Chr3	93.85	2e-71	273
	Chr3	82.14	5e-47	192
	Chr3	78.85	0.016	44.6
	Chr5	90	3e-50	203
	Chr5	81.95	1e-48	197
	Chr5	86.62	7e-45	185
	Chr5	88.72	5e-41	172
	Chr5	79.71	6e-08	62.6
	Chr5	96.55	0.001	48.2
	Chr6	86.63	3e-49	199
	Chr6	73.64	2e-13	80.6
	Chr1	84.15	5e-47	192
	Chr1	88	2e-46	190
	Chr1	81.15	7e-39	165
	Chr1	76.12	0.0004	50
	Chr9	87.1	2e-45	187
	Chr9	81.88	3e-30	136
	Chr9	75.74	3e-18	96.9
	Chr10	81.58	5e-34	149
	Chr10	80.39	0.001	48.2
	Chr10	85.71	0.005	46.4
	Chr8	79.23	1e-22	111
	Chr2	78.75	7e-07	59
	Chr2	96.55	0.001	48.2
	Chr12	93.1	0.016	44.6
	Chr12	84.21	0.056	42.8
	Chr4	74.24	0.056	42.8
Panicum hallii	Chr09	78.45	4e-88	329
	Chr09	84.24	3e-52	210
	Chr09	85.42	1e-37	161
	Chr09	80.74	3e-27	127
	Chr09	78.95	0.007	46.4
	Chr09	90.62	0.024	44.6
	Chr02	91.62	7e-66	255
	Chr02	78.33	1e-30	138
	Chr02	75.16	4e-19	100
	Chr02	67.69	0.083	42.8
	Chr05	89.33	5e-49	199
	Chr05	83.22	5e-36	156
	Chr03	88.59	7e-47	192
	Chr03	87.25	4e-44	183
	Chr03	86.58	5e-43	179
	Chr03	77.14	1e-05	55.4
	Chr03	92.86	0.083	42.8
	Chr04	85.47	3e-46	190
	Chr04	77.3	2e-22	111
	Chr08	86.47	4e-37	159
	Chr06	77.46	7e-22	109
	Chr07	81.32	2e-15	87.8
	Chr07	78.26	4e-06	57.2
	Chr07	87.8	0.024	44.6
	Chr07	73.86	0.083	42.8
	scaffold_196	92.86	0.083	42.8
Panicum virgatum	Chr09a	95.05	8e-84	316
	Chr09a	84.18	3e-51	208
	Chr09a	88.59	2e-46	192
	Chr09a	86.81	7e-40	170
	Chr09a	76.85	3e-13	82.4
	Chr09a	77.14	4e-05	55.4
	Chr09a	85.11	0.0001	53.6
	Chr09a	85.71	0.002	50
	contig01857	92.72	6e-79	300
	contig243172	86.59	3e-70	271
	contig296303	85.83	4e-69	268
	contig262289	92.74	4e-68	264
	contig378586	92.18	5e-67	260
	contig357038	92.18	5e-67	260
	contig314938	92.18	5e-67	260
	contig08652	87.21	4e-50	205
	contig02138	83.74	4e-50	205
	contig35995	89.33	1e-48	199
	Chr05a	85.8	5e-48	197
	Chr05a	82.55	2e-34	152
	contig00689	88.74	2e-47	196
	contig12644	87.9	6e-47	194
	Chr03a	88.59	2e-46	192
	Chr03a	87.92	3e-45	188
	Chr03a	86.62	3e-44	185
	Chr03a	77.14	4e-05	55.4
	contig51601	87.92	3e-45	188
	contig169163	83.54	2e-40	172
	Chr09b	86.81	7e-40	170
	Chr09b	80.15	9e-26	123
	Chr09b	80	3e-25	122
	Chr09b	90.48	3e-06	59
	Chr05b	83.22	2e-35	156
	Chr04a	89.38	7e-34	150
	Chr04a	78.01	5e-23	114
	contig39227	84.21	3e-32	145
	contig33124	82.35	4e-30	138
	Chr02b	78.33	4e-30	138
	Chr02b	68.46	0.006	48.2
	Chr04b	78.01	5e-23	114
	contig352194	78.68	6e-22	111
	Chr06b	77.46	2e-21	109
	Chr06a	76.76	3e-20	105
	Chr02a	73.13	1e-18	100
	contig134138	73.17	2e-16	93.3
	contig16883	81.11	2e-14	86
	contig356957	76.52	4e-12	78.8
	Chr07a	78.02	4e-11	75.2
	Chr07a	78.02	4e-11	75.2
	Chr07a	82.35	0.0005	51.8
	Chr01b	92.31	1e-05	57.2
	Chr01b	82.22	0.073	44.6
	Chr07b	77.14	4e-05	55.4
	contig305407	88.1	0.0001	53.6
	contig194507	85.71	0.002	50
	contig03049	89.19	0.002	50
	Chr03b	85.71	0.002	50
	contig115305	75.68	0.021	46.4
	contig404565	82.22	0.073	44.6
	contig193773	77.27	0.073	44.6
	contig109569	88.24	0.073	44.6
	contig48663	81.82	0.073	44.6
	contig08666	93.1	0.073	44.6
Setaria italica	scaffold_9	78.06	4e-86	322
	scaffold_9	87.89	6e-72	275
	scaffold_9	84.75	1e-48	197
	scaffold_9	80.74	2e-27	127
	scaffold_9	79.41	3e-25	120
	scaffold_4	87.79	7e-52	208
	scaffold_4	76.6	6e-21	105
	scaffold_4	81.25	0.061	42.8
	scaffold_5	88.24	4e-48	196
	scaffold_5	82.55	5e-35	152
	scaffold_5	86.67	2e-15	87.8
	scaffold_5	77.63	0.0004	50
	scaffold_3	87.9	2e-47	194
	scaffold_3	87.25	3e-44	183
	scaffold_3	86.58	3e-43	179
	scaffold_3	87.22	3e-38	163
	scaffold_3	81.32	2e-15	87.8
	scaffold_3	92.86	0.061	42.8
	scaffold_3	90.32	0.061	42.8
	scaffold_2	86.81	2e-40	170
	scaffold_2	81.62	4e-29	132
	scaffold_2	74.1	3e-19	100
	scaffold_2	70	1e-05	55.4
	scaffold_6	78.03	2e-21	107
	scaffold_7	78.26	3e-06	57.2
	scaffold_7	84.44	0.017	44.6
	scaffold_7	73.86	0.061	42.8
	scaffold_7	84.21	0.061	42.8
	scaffold_7	92.86	0.061	42.8
	scaffold_8	92.86	0.061	42.8
Setaria viridis	Chr_09	78.06	4e-86	322
	Chr_09	84.75	1e-48	197
	Chr_09	80.74	2e-27	127
	Chr_09	79.41	3e-25	120
	Chr_02	87.89	6e-72	275
	Chr_02	86.11	2e-39	167
	Chr_02	81.62	4e-29	132
	Chr_02	74.1	3e-19	100
	Chr_02	69.17	0.0004	50
	Chr_04	87.79	7e-52	208
	Chr_04	77.3	1e-22	111
	Chr_05	88.24	4e-48	196
	Chr_05	82.55	5e-35	152
	Chr_05	86.67	2e-15	87.8
	Chr_05	77.63	0.0004	50
	Chr_03	87.9	1e-47	194
	Chr_03	87.25	3e-44	183
	Chr_03	87.25	3e-44	183
	Chr_03	87.22	3e-38	163
	Chr_03	81.32	2e-15	87.8
	Chr_03	92.86	0.059	42.8
	Chr_03	90.32	0.059	42.8
	Chr_06	78.03	2e-21	107
	Chr_07	78.26	3e-06	57.2
	Chr_07	84.44	0.017	44.6
	Chr_07	73.86	0.059	42.8
	Chr_08	92.86	0.059	42.8
	Chr_01	81.25	0.059	42.8
Sorghum bicolor	Chr01	93.4	1e-77	295
	Chr01	85.88	4e-51	206
	Chr01	80.13	2e-30	138
	Chr01	79.41	5e-25	120
	Chr01	93.94	0.0002	51.8
	Chr01	84.09	0.003	48.2
	Chr02	93.3	4e-70	269
	Chr02	86.11	4e-39	167
	Chr02	77.78	2e-29	134
	Chr02	75.98	1e-25	122
	Chr02	84.71	2e-16	91.5
	Chr10	89.17	5e-50	203
	Chr10	78.01	2e-23	114
	Chr10	88.24	1e-20	105
	Chr10	87.06	5e-19	100
	Chr09	89.93	2e-49	201
	Chr09	87.9	3e-47	194
	Chr09	86.62	1e-44	185
	Chr09	86.62	2e-43	181
	Chr09	85.71	2e-35	154
	Chr09	79.45	3e-08	64.4
	Chr03	86.62	2e-43	181
	Chr03	82.55	8e-35	152
	super_12	79.41	5e-25	120
	Chr07	76.03	4e-20	104
	super_10	87.06	5e-19	100
	Chr05	87.06	5e-19	100
	Chr06	80.22	4e-14	84.2
	Chr06	74.29	0.009	46.4
	Chr08	86.36	6e-05	53.6
Zea mays	1	92.86	4e-76	291
	1	92.86	4e-76	291
	1	89.93	5e-49	201
	1	82	3e-33	149
	1	84.55	2e-29	136
	1	79.47	2e-28	132
	1	86.92	8e-28	131
	1	85.98	3e-26	125
	1	76.16	9e-21	107
	1	100	0.026	46.4
	2	90.5	1e-62	246
	2	86.11	1e-38	167
	2	86.18	4e-32	145
	2	77.22	3e-27	129
	2	79.38	3e-14	86
	2	79.12	4e-12	78.8
	2	82.05	6e-10	71.6
	2	77.14	5e-05	55.4
	2	82.69	0.0002	53.6
	5	82.18	2e-49	203
	5	76.47	4e-19	102
	5	75.89	4e-19	102
	5	79.38	3e-14	86
	8	89.17	2e-49	203
	8	86.5	2e-47	196
	8	88.59	3e-46	192
	8	86.47	2e-36	159
	8	78.87	1e-06	60.8
	6	88.54	2e-48	199
	6	83.89	1e-44	187
	6	85.99	5e-43	181
	6	86.47	2e-36	159
	6	76.29	6e-10	71.6
	6	78.08	1e-06	60.8
	9	87.25	1e-43	183
	9	81.48	8e-28	131
	7	84.03	2e-34	152
	7	76.52	5e-18	98.7
	7	69.17	0.002	50
	3	81.88	1e-32	147
	3	100	0.026	46.4
	10	80	4e-13	82.4
	4	79.17	3e-07	62.6
	4	77.42	0.007	48.2
Triticum aestivum	ta_iwgsc_5bl_v1_10868470	92.31	2e-74	284
	ta_iwgsc_4al_v2_7132435	91.22	2e-73	280
	ta_iwgsc_5dl_v1_4549567	88.52	5e-69	266
	ta_iwgsc_1bs_v1_3484723	86.26	9e-53	212
	ta_iwgsc_1as_v1_3314627	83.1	9e-53	212
	ta_iwgsc_1bl_v1_3751735	89.31	4e-51	206
	ta_iwgsc_5bl_v1_10821890	86.02	1e-50	205
	ta_iwgsc_3b_v1_10738100	81	5e-50	203
	ta_iwgsc_1ds_v1_40060	84.02	5e-50	203
	ta_iwgsc_1ds_v1_40060	79.45	3e-08	64.4
	ta_iwgsc_1al_v2_3886649	88.68	5e-50	203
	ta_iwgsc_5dl_v1_4491298	85.41	2e-49	201
	ta_iwgsc_7dl_v1_3377867	86.05	7e-48	196
	ta_iwgsc_5dl_v1_4509394	86.79	1e-45	188
	ta_iwgsc_5bl_v1_10827711	86.79	1e-45	188
	ta_iwgsc_3b_v1_10423523	82.32	1e-44	185
	ta_iwgsc_3dl_v1_6839490	85.99	2e-43	181
	ta_iwgsc_1bs_v1_3433062	88.72	8e-41	172
	ta_iwgsc_1ds_v1_1887643	87.22	4e-38	163
	ta_iwgsc_3dl_v1_6853937	85.82	6e-36	156
	ta_iwgsc_3al_v1_4428559	85.82	6e-36	156
	ta_iwgsc_7as_v1_4245825	84.51	2e-35	154
	ta_iwgsc_3b_v1_10450981	85.07	7e-35	152
	ta_iwgsc_7bl_v1_6505772	82.84	2e-30	138
	ta_iwgsc_5bl_v1_10844565	76	2e-30	138
	ta_iwgsc_5dl_v1_4094589	84.3	7e-29	132
	ta_iwgsc_7dl_v1_3343811	78.72	4e-25	120
	ta_iwgsc_7ds_v1_3824831	78.08	5e-24	116
	ta_iwgsc_4dl_v3_7949960	79.67	8e-22	109
	ta_iwgsc_4dl_v3_7949960	80.77	0.095	42.8
	ta_iwgsc_7as_v1_4191589	76.03	3e-20	104
	ta_iwgsc_5bl_v1_10839167	76.47	1e-19	102
	ta_iwgsc_1dl_v1_2269734	77.1	1e-19	102
	ta_iwgsc_1bl_v1_3811692	76.34	5e-18	96.9
	ta_iwgsc_1as_v1_526127	76.34	5e-18	96.9
	ta_iwgsc_3al_v1_4303288	92.59	4e-13	80.6
	ta_iwgsc_2al_v1_6384029	83.33	5e-12	77
	ta_iwgsc_2bl_v1_7981690	78.02	2e-11	75.2
	ta_iwgsc_1bs_v1_3466629	80.82	7e-10	69.8
	ta_iwgsc_2dl_v1_9873422	77.38	8e-09	66.2
	ta_iwgsc_1as_v1_3252620	79.45	3e-08	64.4
	ta_iwgsc_3al_v1_4432763	79.17	1e-07	62.6
	ta_iwgsc_2bl_v1_8002566	78.08	4e-07	60.8
	ta_iwgsc_2bs_v1_5227871	76.92	2e-05	55.4
	ta_iwgsc_2bl_v1_8044835	92.11	2e-05	55.4
	ta_iwgsc_2bl_v1_8044835	88.24	0.027	44.6
	ta_iwgsc_2dl_v1_9899232	75.34	0.0002	51.8
	ta_iwgsc_2al_v1_6426866	75.34	0.0002	51.8
	ta_iwgsc_2dl_v1_9891061	86.84	0.008	46.4
	ta_iwgsc_5bl_v1_10802401	77.97	0.027	44.6
	ta_iwgsc_5bl_v1_10918372	90.91	0.095	42.8
	ta_iwgsc_2dl_v1_9860988	82.98	0.095	42.8
	ta_iwgsc_2bl_v1_7936341	82.98	0.095	42.8
	ta_iwgsc_2al_v1_6324501	85	0.095	42.8
	ta_iwgsc_2al_v1_4486202	82.98	0.095	42.8

## Sheet: UGEP75
	Chromosome number	Identity	E value	Score
Brachypodium distachyon	Bd3	75.41	5e-90	334
	Bd3	75.97	7e-89	331
	Bd3	73.8	1e-79	300
	Bd3	74.41	1e-79	300
	Bd3	73.92	4e-79	298
	Bd3	73.72	3e-74	282
	Bd3	71.95	7e-70	268
	Bd3	72.52	7e-70	268
	Bd3	72.31	3e-67	259
	Bd3	72.83	1e-66	257
	Bd3	71.37	9e-56	221
	Bd3	71.7	4e-54	215
	Bd3	69.5	2e-51	206
	Bd3	73.58	6e-45	185
	Bd3	71.2	3e-43	179
	Bd3	80	4e-41	172
	Bd3	66.6	5e-34	149
	Bd3	73.06	8e-31	138
	Bd3	68.06	1e-29	134
	Bd3	72.69	2e-26	123
	Bd3	65.62	2e-14	84.2
	Bd3	70.76	2e-14	84.2
	Bd3	71.15	7e-13	78.8
	Bd3	76	8e-06	55.4
	Bd3	76.25	9e-05	51.8
	Bd3	76.19	0.004	46.4
	Bd2	69.83	7e-51	205
	Bd4	78.21	1e-08	64.4
	Bd4	75.9	2e-07	60.8
	Bd4	77.38	6e-07	59
	Bd4	79.27	8e-06	55.4
	Bd4	74.7	8e-06	55.4
	Bd4	74.36	9e-05	51.8
	Bd4	82.35	9e-05	51.8
	Bd4	75.76	0.001	48.2
	Bd4	73.42	0.001	48.2
	Bd4	80.39	0.001	48.2
	Bd4	77.78	0.014	44.6
	Bd4	76.79	0.048	42.8
	Bd4	71.79	0.048	42.8
	Bd1	77.92	8e-06	55.4
	Bd1	81.82	0.014	44.6
	Bd5	86.49	0.048	42.8
Brachypodium stacei	Chr03	75	2e-87	325
	Chr03	75.52	1e-85	320
	Chr03	72.95	9e-74	280
	Chr03	73.39	1e-72	277
	Chr03	73.14	9e-68	260
	Chr03	72.09	1e-65	253
	Chr03	71.06	4e-59	232
	Chr03	70.91	5e-58	228
	Chr03	69.38	6e-51	205
	Chr03	72.18	9e-49	197
	Chr03	74.3	2e-44	183
	Chr03	67.18	4e-40	168
	Chr03	80.9	4e-40	168
	Chr03	71.99	1e-33	147
	Chr03	75.12	2e-32	143
	Chr03	67.55	9e-30	134
	Chr03	71.05	4e-28	129
	Chr03	72.03	7e-25	118
	Chr03	69.05	2e-24	116
	Chr03	67.47	3e-23	113
	Chr03	66.75	1e-20	104
	Chr03	68.86	9e-17	91.5
	Chr03	85.71	2e-06	57.2
	Chr03	80.39	0.001	48.2
	Chr03	74.29	0.042	42.8
	Chr01	70.73	2e-57	226
	Chr10	77.78	1e-15	87.8
	Chr10	72.05	1e-14	84.2
	Chr10	79.38	2e-13	80.6
	Chr10	79.76	1e-09	68
	Chr10	77.38	5e-07	59
	Chr10	78.08	2e-05	53.6
	Chr10	87.88	0.042	42.8
	Chr05	78.21	1e-08	64.4
	Chr05	75.64	7e-06	55.4
	Chr05	74.68	2e-05	53.6
	Chr05	75	8e-05	51.8
	Chr05	73.53	0.042	42.8
	Chr07	75	0.0003	50
	Chr02	71.17	0.001	48.2
	Chr09	78.95	0.042	42.8
Oryza sativa	Chr8	70.36	3e-50	203
	Chr8	68.69	2e-41	174
	Chr8	68.3	2e-40	170
	Chr8	69.11	2e-40	170
	Chr8	68.16	3e-38	163
	Chr8	67.15	3e-31	140
	Chr8	67.21	2e-26	123
	Chr8	65.26	1e-23	114
	Chr8	74.38	2e-20	104
	Chr8	73.01	1e-16	91.5
	Chr8	69.05	6e-15	86
	Chr8	71.76	8e-14	82.4
	Chr8	71.9	3e-13	80.6
	Chr8	65.95	4e-05	53.6
	Chr8	68.75	0.0004	50
	Chr8	75.76	0.002	48.2
	Chr8	75.38	0.005	46.4
	Chr3	67.99	7e-40	168
	Chr9	67.93	1e-36	158
	Chr10	82.14	3e-06	57.2
	Chr10	79.25	0.005	46.4
	Chr10	80	0.005	46.4
	Chr10	71.08	0.067	42.8
	Chr10	76.79	0.067	42.8
	Chr10	78.43	0.067	42.8
	Chr2	75	3e-06	57.2
	Chr2	90.32	0.067	42.8
	Chr11	77.14	1e-05	55.4
	Chr11	75.71	0.0004	50
	Chr11	75.76	0.002	48.2
	Chr11	73.91	0.019	44.6
	Chr5	76.81	4e-05	53.6
Panicum hallii	Chr06	79.63	4e-120	435
	Chr06	79.59	2e-119	434
	Chr06	76.03	3e-72	277
	Chr06	72.71	9e-72	275
	Chr06	73.42	9e-72	275
	Chr06	71.7	1e-64	251
	Chr06	71.71	7e-61	239
	Chr06	71.88	7e-48	196
	Chr06	69.33	5e-43	179
	Chr06	71.95	8e-41	172
	Chr06	69.63	1e-37	161
	Chr06	69.66	1e-31	141
	Chr06	79.38	5e-31	140
	Chr06	71.89	7e-29	132
	Chr06	73.1	9e-15	86
	Chr06	79.22	2e-09	68
	Chr06	85.71	4e-06	57.2
	Chr06	79.03	5e-05	53.6
	Chr06	75.71	0.0007	50
	Chr08	75.27	3e-08	64.4
	Chr08	82.26	1e-07	62.6
	Chr08	83.33	0.0002	51.8
	Chr08	75.68	0.0007	50
	Chr08	75	0.002	48.2
	Chr08	76.19	0.098	42.8
	scaffold_2235	74.19	4e-07	60.8
	Chr02	77.14	2e-05	55.4
	Chr02	74.07	0.0002	51.8
	scaffold_232	79.03	5e-05	53.6
	Chr09	71.31	5e-05	53.6
	Chr09	75.68	5e-05	53.6
	Chr09	75	0.0002	51.8
	Chr09	80.39	0.002	48.2
Panicum virgatum	Chr06a	75.51	8e-91	340
	Chr06a	75.2	3e-89	334
	Chr06a	74.12	3e-64	251
	Chr06a	70.98	7e-60	237
	Chr06a	71.34	7e-60	237
	Chr06a	70.56	4e-57	228
	Chr06a	72.03	2e-54	219
	Chr06a	76.43	8e-53	214
	Chr06a	70.45	1e-51	210
	Chr06a	69.52	2e-48	199
	Chr06a	74.64	1e-43	183
	Chr06a	69.18	6e-42	178
	Chr06a	72.58	4e-31	141
	Chr06a	77.84	9e-27	127
	Chr06a	75.61	2e-23	116
	Chr06a	71.43	4e-19	102
	Chr06a	76.42	7e-16	91.5
	Chr06a	75.81	2e-15	89.7
	Chr06a	86.96	1e-05	57.2
	contig235186	76.51	9e-84	316
	contig174274	75.2	9e-84	316
	Chr08b	73.31	2e-74	286
	Chr08b	80	9e-08	64.4
	Chr08b	86	4e-06	59
	Chr08b	78.38	4e-06	59
	Chr08b	84.09	0.007	48.2
	Chr08b	79.63	0.086	44.6
	contig189124	73.72	7e-73	280
	contig387790	72.55	5e-68	264
	contig145267	74.74	8e-66	257
	contig21657	72.07	2e-61	242
	contig21657	71.01	8e-53	214
	contig142853	72.32	6e-61	241
	contig264181	70.98	7e-60	237
	Chr06b	71.1	1e-57	230
	Chr06b	70.75	2e-54	219
	Chr06b	70.75	7e-54	217
	Chr06b	68.79	3e-27	129
	Chr06b	77.95	1e-19	104
	Chr06b	64.44	4e-18	98.7
	contig188228	71.79	5e-49	201
	contig290461	75.27	3e-46	192
	contig68477	73.02	1e-43	183
	contig341807	71.23	7e-41	174
	contig328692	75	4e-38	165
	contig376897	77.11	3e-27	129
	contig148427	70.56	5e-24	118
	contig148427	75.22	4e-12	78.8
	contig00328	89.16	2e-17	96.9
	contig165670	76.86	2e-16	93.3
	Chr09a	75.27	9e-08	64.4
	contig346258	86	4e-06	59
	contig301498	78.57	4e-06	59
	contig174790	86	4e-06	59
	Chr09b	75.61	4e-06	59
	Chr08a	78.57	4e-06	59
	Chr08a	74.71	0.0006	51.8
	Chr08a	75.68	0.002	50
	Chr08a	80	0.025	46.4
	Chr08a	79.59	0.086	44.6
	contig355796	81.36	1e-05	57.2
	contig318449	80	1e-05	57.2
	contig280561	69.93	5e-05	55.4
	contig07538	77.14	5e-05	55.4
	contig02635	77.14	5e-05	55.4
	contig13480	78.87	0.0002	53.6
	contig09241	80.3	0.0002	53.6
	Chr02b	75.34	0.0006	51.8
	Chr02b	76.47	0.007	48.2
	Chr02a	74.07	0.0006	51.8
	Chr07b	75.71	0.002	50
	contig316527	83.72	0.025	46.4
	contig220567	73.33	0.025	46.4
	contig168521	83.72	0.025	46.4
	contig43397	74.29	0.025	46.4
	Chr07a	74.29	0.025	46.4
	Chr04b	77.27	0.025	46.4
	contig128774	75	0.086	44.6
	Chr01a	73.61	0.086	44.6
Setaria italica	scaffold_6	81.25	8e-128	461
	scaffold_6	78.11	3e-108	396
	scaffold_6	77.28	3e-101	372
	scaffold_6	77	1e-100	370
	scaffold_6	76.23	7e-97	358
	scaffold_6	75.71	2e-92	343
	scaffold_6	74.64	2e-85	320
	scaffold_6	74.8	2e-84	316
	scaffold_6	73.82	6e-79	298
	scaffold_6	73.65	6e-73	279
	scaffold_6	74.94	3e-69	266
	scaffold_6	72.46	1e-67	260
	scaffold_6	83.04	2e-59	233
	scaffold_6	68.86	3e-44	183
	scaffold_6	75	4e-43	179
	scaffold_6	69.84	5e-42	176
	scaffold_6	70.62	3e-38	163
	scaffold_6	67.8	2e-35	154
	scaffold_6	69.29	5e-29	132
	scaffold_6	70.43	7e-21	105
	scaffold_6	76.67	2e-09	68
	scaffold_6	77.78	0.0001	51.8
	scaffold_9	77.63	3e-07	60.8
	scaffold_9	74.19	3e-07	60.8
	scaffold_9	74.7	1e-05	55.4
	scaffold_9	80.6	1e-05	55.4
	scaffold_9	75.36	0.002	48.2
	scaffold_9	90.32	0.072	42.8
	scaffold_8	75.71	0.0005	50
	scaffold_8	76	0.021	44.6
	scaffold_7	80.33	0.006	46.4
	scaffold_7	86.84	0.006	46.4
	scaffold_7	77.19	0.021	44.6
Setaria viridis	Chr_06	81.25	8e-128	461
	Chr_06	78.51	5e-111	405
	Chr_06	77.71	2e-109	399
	Chr_06	77.98	1e-107	394
	Chr_06	77.28	3e-101	372
	Chr_06	76.43	6e-98	361
	Chr_06	75.51	7e-91	338
	Chr_06	74.85	1e-86	324
	Chr_06	75	2e-85	320
	Chr_06	73.82	6e-79	298
	Chr_06	72.24	4e-75	286
	Chr_06	73.24	3e-70	269
	Chr_06	70.81	2e-60	237
	Chr_06	72.15	2e-53	214
	Chr_06	68.91	6e-47	192
	Chr_06	70.62	3e-38	163
	Chr_06	68.02	1e-36	158
	Chr_06	71.3	1e-23	114
	Chr_06	70.16	9e-20	102
	Chr_06	76.67	2e-09	68
	Chr_06	77.78	0.0001	51.8
	Chr_06	88.57	0.006	46.4
	Chr_09	74.19	3e-07	60.8
	Chr_09	77.63	3e-07	60.8
	Chr_09	74.7	1e-05	55.4
	Chr_09	80.6	1e-05	55.4
	Chr_09	74.29	0.006	46.4
	Chr_09	90.32	0.07	42.8
	Chr_07	76.81	4e-05	53.6
	Chr_07	78.95	0.0005	50
	Chr_07	86.84	0.006	46.4
	Chr_08	75.71	0.0005	50
	Chr_08	76	0.02	44.6
	Chr_04	70.37	0.02	44.6
	Chr_02	86.11	0.07	42.8
	Chr_02	92.86	0.07	42.8
Sorghum bicolor	Chr07	75.65	2e-87	327
	Chr07	75.32	3e-85	320
	Chr07	75.1	1e-83	315
	Chr07	74.29	1e-83	315
	Chr07	74.13	5e-83	313
	Chr07	74.54	6e-82	309
	Chr07	73.45	2e-74	284
	Chr07	73.33	1e-72	279
	Chr07	73.12	6e-69	266
	Chr07	72.08	3e-66	257
	Chr07	72.31	1e-65	255
	Chr07	72.16	4e-65	253
	Chr07	71.68	1e-59	235
	Chr07	70.21	1e-53	215
	Chr07	69.64	7e-43	179
	Chr07	65.38	4e-21	107
	Chr07	69.29	0.0003	51.8
	Chr01	71.75	5e-64	250
	Chr01	79.49	2e-05	55.4
	Chr01	76.92	0.0009	50
	Chr01	71.11	0.011	46.4
	Chr01	70.97	0.011	46.4
	Chr03	71.43	4e-59	233
	Chr03	69.69	5e-51	206
	Chr08	70.66	8e-55	219
	Chr08	70.54	8e-55	219
	Chr05	75.56	4e-08	64.4
	Chr05	78.57	0.003	48.2
	Chr06	75.36	0.003	48.2
Zea mays	7	70.1	4e-51	208
	4	70.15	5e-50	205
	4	65.33	1e-19	104
	4	67.84	1e-13	84.2
	4	64.79	1e-12	80.6
	4	75.38	0.03	46.4
	1	69.27	1e-39	170
	1	68.21	2e-29	136
	1	65.94	8e-29	134
	1	75.9	1e-06	60.8
	1	68.94	5e-06	59
	1	68.12	0.0002	53.6
	1	80.77	0.002	50
Triticum aestivum	ta_iwgsc_1bs_v1_3417377	75.1	3e-85	320
	ta_iwgsc_1bs_v1_3480146	75.26	1e-84	318
	ta_iwgsc_1bs_v1_3480146	70.66	1e-57	228
	ta_iwgsc_1bs_v1_3480146	69.35	4e-26	123
	ta_iwgsc_7ds_v1_3874322	75.21	1e-83	315
	ta_iwgsc_7bs_v1_3082066	75.21	4e-83	313
	ta_iwgsc_1bs_v1_3422764	74.94	6e-75	286
	ta_iwgsc_7as_v1_4251503	72.36	8e-67	259
	ta_iwgsc_7as_v1_4251503	69.38	5e-44	183
	ta_iwgsc_1bs_v1_3466542	73.25	2e-61	241
	ta_iwgsc_1bs_v1_3466542	81.93	1e-13	82.4
	ta_iwgsc_1ds_v1_1902858	72.08	1e-57	228
	ta_iwgsc_2al_v1_6416063	74.08	5e-57	226
	ta_iwgsc_1as_v1_578953	72.63	4e-52	210
	ta_iwgsc_1as_v1_578953	68.15	3e-22	111
	ta_iwgsc_4al_v2_7177172	70.42	2e-49	201
	ta_iwgsc_4al_v2_7177172	66.33	7e-11	73.4
	ta_iwgsc_2as_v1_5191720	70.29	9e-41	172
	ta_iwgsc_5bl_v1_10824599	69.07	1e-38	165
	ta_iwgsc_5bl_v1_10824599	67.4	9e-35	152
	ta_iwgsc_5dl_v1_4608477	68.84	3e-34	150
	ta_iwgsc_1as_v1_3308820	72.41	2e-18	98.7
	ta_iwgsc_6ds_v1_2068467	70.41	4e-13	80.6
	ta_iwgsc_1ds_v1_1915444	70.55	2e-11	75.2
	ta_iwgsc_1ds_v1_1915444	75.23	3e-08	64.4
	ta_iwgsc_5bl_v1_10861283	76.19	1e-07	62.6
	ta_iwgsc_7ds_v1_3852540	78.95	1e-06	59
	ta_iwgsc_5bl_v1_10813395	69.28	5e-06	57.2
	ta_iwgsc_5ds_v1_2772056	73.91	6e-05	53.6
	ta_iwgsc_5ds_v1_2772056	86.36	6e-05	53.6
	ta_iwgsc_5bl_v1_755810	74.68	6e-05	53.6
	ta_iwgsc_5al_v1_615	73.81	6e-05	53.6
	ta_iwgsc_6ds_v1_2123988	77.27	0.0002	51.8
	ta_iwgsc_5as_v1_1552175	82.35	0.0002	51.8
	ta_iwgsc_5as_v1_1548383	73.49	0.0002	51.8
	ta_iwgsc_3ds_v1_2584170	64.82	0.0002	51.8
	ta_iwgsc_5bl_v1_10842099	75.71	0.0008	50
	ta_iwgsc_5bl_v1_10795114	67.11	0.0008	50
	ta_iwgsc_3b_v1_10718038	64.68	0.0008	50
	ta_iwgsc_2as_v1_1916734	84.44	0.0008	50
	ta_iwgsc_5ds_v1_2772845	80.39	0.003	48.2
	ta_iwgsc_3as_v1_3441480	78.46	0.003	48.2
	ta_iwgsc_1al_v2_3915175	84.09	0.003	48.2
	ta_iwgsc_5bl_v1_10845901	93.33	0.009	46.4
	ta_iwgsc_2ds_v1_5345838	82.22	0.009	46.4
	ta_iwgsc_2bs_v1_5216690	82.22	0.009	46.4
	ta_iwgsc_4bl_v1_7032001	81.82	0.032	44.6
	ta_iwgsc_3b_v1_10767258	75	0.032	44.6

## Sheet: UGEP9
	Chromosome number	Identity	E value	Score
Brachypodium distachyon	Bd2	93.33	0.004	46.4
	Bd3	88.24	0.012	44.6
	Bd3	87.88	0.043	42.8
Brachypodium stacei	Chr10	83.05	0.0009	48.2
	Chr05	86.49	0.011	44.6
	Chr05	74.24	0.037	42.8
	Chr01	86.11	0.037	42.8
Oryza sativa	Chr10	85.25	6e-08	62.6
	Chr5	100	2e-07	60.8
	Chr5	92.86	0.06	42.8
	Chr11	86	0.0001	51.8
	Chr3	85.71	0.0004	50
	Chr3	82.22	0.005	46.4
	Chr4	85.37	0.001	48.2
	Chr4	80.43	0.06	42.8
	Chr9	78.69	0.005	46.4
	Chr8	100	0.017	44.6
	Chr7	96.15	0.06	42.8
Panicum hallii	Chr04	83.87	4e-06	57.2
	Chr04	81.36	0.007	46.4
	Chr04	86.05	0.025	44.6
	Chr04	83.72	0.088	42.8
	Chr09	84.44	0.0006	50
	Chr09	82.98	0.007	46.4
	Chr07	88.64	0.0006	50
	Chr07	79.31	0.025	44.6
	Chr02	76.19	0.007	46.4
	Chr02	76.92	0.007	46.4
	Chr02	76.92	0.007	46.4
	scaffold_717	86.05	0.025	44.6
	Chr03	79.59	0.025	44.6
	scaffold_64	78.85	0.088	42.8
	Chr06	84.62	0.088	42.8
	Chr01	85	0.088	42.8
Panicum virgatum	Chr05b	83.61	4e-05	55.4
	Chr04b	79.41	0.0001	53.6
	Chr04b	74.42	0.002	50
	Chr04b	87.5	0.006	48.2
	contig56754	83.64	0.0005	51.8
	contig23244	83.64	0.0005	51.8
	Chr08a	85.42	0.002	50
	Chr06b	78.67	0.002	50
	Chr02b	86.96	0.002	50
	contig336051	75	0.006	48.2
	contig211438	91.18	0.006	48.2
	Chr09b	84.09	0.006	48.2
	Chr09b	76.83	0.022	46.4
	Chr09b	79.63	0.077	44.6
	contig309169	74.03	0.022	46.4
	contig120787	81.67	0.022	46.4
	contig95111	83.72	0.022	46.4
	contig263255	71.93	0.077	44.6
	contig136271	89.47	0.077	44.6
	contig104887	90.62	0.077	44.6
	contig50993	89.47	0.077	44.6
	contig01350	88.24	0.077	44.6
	Chr09a	89.47	0.077	44.6
	Chr07a	73.81	0.077	44.6
	Chr07a	84.09	0.077	44.6
	Chr05a	82.35	0.077	44.6
	Chr05a	76.81	0.077	44.6
	Chr01a	77.78	0.077	44.6
Setaria italica	scaffold_2	77.46	0.0004	50
	scaffold_2	84.91	0.005	46.4
	scaffold_2	100	0.065	42.8
	scaffold_7	84.62	0.019	44.6
	scaffold_7	77.36	0.065	42.8
	scaffold_7	96.15	0.065	42.8
	scaffold_8	100	0.065	42.8
	scaffold_6	100	0.065	42.8
	scaffold_5	74.29	0.065	42.8
	scaffold_4	100	0.065	42.8
	scaffold_3	100	0.065	42.8
	scaffold_3	100	0.065	42.8
	scaffold_1	100	0.065	42.8
Setaria viridis	Chr_06	83.33	3e-05	53.6
	Chr_02	86.79	0.0001	51.8
	Chr_02	80	0.005	46.4
	Chr_02	100	0.063	42.8
	Chr_02	78.18	0.063	42.8
	Chr_07	83.33	0.0004	50
	Chr_07	76.71	0.0004	50
	Chr_07	84.62	0.018	44.6
	Chr_07	77.36	0.063	42.8
	Chr_07	96.15	0.063	42.8
	Chr_08	100	0.063	42.8
	Chr_05	74.29	0.063	42.8
	Chr_04	90.91	0.063	42.8
	Chr_04	100	0.063	42.8
	Chr_03	100	0.063	42.8
	Chr_03	87.88	0.063	42.8
Sorghum bicolor	Chr04	78.38	6e-05	53.6
	Chr06	82	0.0008	50
	Chr06	93.1	0.033	44.6
	Chr02	78.69	0.003	48.2
	Chr02	96.67	0.01	46.4
	Chr02	93.1	0.033	44.6
	Chr09	85.71	0.01	46.4
	Chr05	96.67	0.01	46.4
	Chr01	86.49	0.033	44.6
Zea mays	3	89.19	0.027	46.4
	3	81.36	0.027	46.4
	8	76.56	0.094	44.6
Triticum aestivum	ta_iwgsc_4ds_v1_2278628	85.11	6e-05	53.6
	ta_iwgsc_2al_v1_6410524	82.76	6e-05	53.6
	ta_iwgsc_5dl_v1_4598931	78.57	0.002	48.2
	ta_iwgsc_4ds_v1_2302719	80.77	0.002	48.2
	ta_iwgsc_2ds_v1_5361069	81.36	0.002	48.2
	ta_iwgsc_2bl_v1_8008501	81.48	0.002	48.2
	ta_iwgsc_2al_v1_6407769	79.03	0.002	48.2
	ta_iwgsc_1bs_v1_3450508	82.35	0.002	48.2
	ta_iwgsc_7ds_v1_3932274	77.42	0.029	44.6
	ta_iwgsc_4bs_v1_4963372	84.09	0.029	44.6
	ta_iwgsc_2bl_v1_7948731	74.49	0.029	44.6

## Sheet: UGEP57
	Chromosome number	Identity	E value	Score
Brachypodium distachyon	Bd5	78.32	1e-24	118
	Bd5	72.15	0.018	44.6
	Bd1	73.08	3e-24	116
	Bd1	83.33	1e-23	114
	Bd1	77.3	1e-22	111
	Bd1	79.37	2e-21	107
	Bd1	73.68	8e-07	59
	Bd1	78.87	3e-06	57.2
	Bd2	72.68	3e-19	100
	Bd2	78.38	5e-16	89.7
	Bd3	74.32	3e-18	96.9
	Bd3	80	1e-17	95.1
	Bd3	71.43	5e-16	89.7
	Bd3	76	2e-15	87.8
	Bd3	74.55	4e-11	73.4
	Bd3	68.79	8e-07	59
	Bd3	72.6	0.063	42.8
	Bd4	71.31	7e-08	62.6
	Bd4	81.36	3e-06	57.2
Brachypodium stacei	Chr02	84.48	5e-28	129
	Chr02	77.17	1e-10	71.6
	Chr02	73.15	2e-08	64.4
	Chr01	71.93	4e-22	109
	Chr01	69.91	2e-14	84.2
	Chr01	72.3	6e-14	82.4
	Chr01	75.4	3e-12	77
	Chr01	76.09	1e-09	68
	Chr08	77.78	8e-19	98.7
	Chr08	71.01	4e-10	69.8
	Chr07	77.78	8e-19	98.7
	Chr07	74.74	2e-08	64.4
	Chr05	73.65	1e-16	91.5
	Chr03	78.18	1e-16	91.5
	Chr03	75.35	1e-15	87.8
	Chr03	72.6	0.055	42.8
	Chr04	74.8	6e-14	82.4
	Chr04	72.14	3e-12	77
	Chr04	70.8	0.0001	51.8
	Chr06	75.79	1e-09	68
	Chr09	69.57	2e-07	60.8
	Chr10	73.68	0.001	48.2
	Chr10	68.33	0.055	42.8
Oryza sativa	Chr8	77.43	2e-41	174
	Chr8	72.79	8e-15	86
	Chr10	78.67	7e-41	172
	Chr10	75.12	1e-30	138
	Chr10	80.91	3e-20	104
	Chr10	75.51	3e-20	104
	Chr10	75	1e-19	102
	Chr10	76.64	5e-11	73.4
	Chr7	78.67	7e-41	172
	Chr7	72.86	6e-23	113
	Chr6	78.67	7e-41	172
	Chr6	73.24	9e-27	125
	Chr6	74.3	5e-24	116
	Chr6	76.15	3e-13	80.6
	Chr6	78.38	1e-05	55.4
	Chr6	80.77	0.0006	50
	Chr4	78.67	7e-41	172
	Chr4	75.12	1e-30	138
	Chr4	75.77	2e-28	131
	Chr4	72.65	2e-09	68
	Chr4	77.46	4e-06	57.2
	Chr4	80.77	0.0006	50
	Chr1	78.67	7e-41	172
	Chr1	72.63	1e-19	102
	Chr1	69.29	7e-16	89.7
	Chr1	74.13	3e-13	80.6
	Chr1	73.6	4e-12	77
	Chr5	76.53	7e-35	152
	Chr5	75.59	3e-32	143
	Chr5	70.05	2e-16	91.5
	Chr2	76.08	3e-33	147
	Chr2	75.12	3e-32	143
	Chr2	69.42	5e-11	73.4
	Chr2	77.46	4e-06	57.2
	Chr2	72.07	5e-05	53.6
	Chr11	75.6	1e-31	141
	Chr11	72.3	2e-22	111
	Chr11	72.34	1e-11	75.2
	Chr11	80	3e-08	64.4
	Chr11	72.07	5e-05	53.6
	Chr11	75.34	0.0002	51.8
	Chr11	73.42	0.002	48.2
	Chr11	73.42	0.002	48.2
	Chr11	86.84	0.007	46.4
	Chr3	73.52	9e-27	125
	Chr3	77.56	1e-24	118
	Chr3	77.59	6e-17	93.3
	Chr3	71.63	2e-10	71.6
	Chr3	77.46	4e-06	57.2
	Chr9	75.54	1e-18	98.7
	Chr9	74.29	2e-16	91.5
	Chr9	73.4	0.0006	50
	Chr9	76.47	0.002	48.2
	Chr12	75.23	5e-11	73.4
	Chr12	75.34	0.0002	51.8
Panicum hallii	Chr01	76.53	7e-37	159
	Chr01	71.43	1e-26	125
	Chr01	74.73	2e-23	114
	Chr01	79.2	1e-20	105
	Chr01	73.47	1e-15	89.7
	Chr01	73.33	3e-15	87.8
	Chr01	75.24	8e-11	73.4
	Chr01	70.3	0.003	48.2
	Chr01	71.68	0.011	46.4
	Chr01	82.61	0.037	44.6
	Chr03	74.61	5e-26	123
	Chr03	75.84	4e-21	107
	Chr03	70.31	1e-15	89.7
	Chr03	67.86	0.0009	50
	Chr03	71.03	0.011	46.4
	Chr05	75.27	2e-24	118
	Chr05	72.92	9e-23	113
	Chr05	74.59	3e-22	111
	Chr05	79.05	3e-16	91.5
	Chr05	72.11	5e-13	80.6
	Chr05	72.94	0.0009	50
	scaffold_1349	73.71	7e-24	116
	Chr04	80.95	7e-24	116
	Chr04	73.71	7e-24	116
	Chr04	69.3	2e-12	78.8
	Chr04	74.76	9e-10	69.8
	Chr04	73.12	2e-05	55.4
	Chr09	74.73	2e-23	114
	Chr09	81.2	9e-23	113
	Chr09	81.03	3e-22	111
	Chr09	75.91	2e-17	95.1
	Chr09	73.83	8e-17	93.3
	Chr09	75	1e-14	86
	Chr09	69.81	2e-06	59
	Chr09	68.46	6e-06	57.2
	Chr06	74.86	3e-22	111
	Chr06	72.02	1e-20	105
	Chr06	72.04	2e-18	98.7
	Chr06	73.47	1e-15	89.7
	Chr06	73.47	1e-15	89.7
	Chr06	87.8	0.0002	51.8
	Chr02	73.06	3e-22	111
	Chr02	72.54	1e-21	109
	Chr02	73.47	1e-15	89.7
	Chr02	70.71	3e-09	68
	Chr02	75.81	0.037	44.6
	Chr07	71.5	7e-18	96.9
	Chr07	73.47	1e-15	89.7
	Chr07	68.58	8e-11	73.4
	Chr07	73.47	2e-06	59
	Chr07	74.71	0.0002	51.8
	Chr07	69.03	0.011	46.4
	Chr08	72.78	3e-16	91.5
	Chr08	72.05	4e-14	84.2
	Chr08	68.72	2e-11	75.2
	Chr08	75.24	8e-11	73.4
	Chr08	73.64	3e-09	68
	Chr08	70.31	5e-07	60.8
	Chr08	66.67	6e-06	57.2
	Chr08	76.92	7e-05	53.6
	scaffold_902	73.47	1e-15	89.7
	scaffold_53	69.74	5e-07	60.8
	scaffold_3193	69.81	2e-06	59
Panicum virgatum	Chr03a	80.47	5e-44	185
	Chr03a	76.09	1e-26	127
	Chr03a	80	7e-17	95.1
	Chr03a	79.41	1e-06	60.8
	Chr03a	71.59	0.032	46.4
	Chr03a	88.57	0.032	46.4
	contig354312	80.1	2e-43	183
	contig201567	80.1	2e-43	183
	Chr09a	80.1	2e-43	183
	Chr09a	76.08	3e-34	152
	Chr09a	80.17	4e-20	105
	Chr09a	73.81	5e-19	102
	Chr09a	70.17	1e-13	84.2
	Chr09a	68.54	7e-11	75.2
	Chr09a	67.84	1e-08	68
	Chr09a	70.78	1e-08	68
	Chr09a	76.81	0.0002	53.6
	Chr09a	66.49	0.0008	51.8
	Chr02a	78.61	4e-39	168
	Chr02a	76.99	1e-13	84.2
	Chr02a	71.81	2e-10	73.4
	Chr02a	74.44	5e-06	59
	Chr07b	76.32	6e-37	161
	Chr07b	78.95	7e-17	95.1
	Chr07b	69.5	1e-06	60.8
	Chr07b	82.69	0.0002	53.6
	contig01154	75.22	9e-35	154
	contig247356	76.08	3e-34	152
	Chr09b	75.59	4e-33	149
	Chr09b	82.05	2e-23	116
	Chr09b	80.17	4e-20	105
	Chr09b	70.81	7e-17	95.1
	Chr09b	72.55	4e-13	82.4
	Chr09b	69.92	1e-06	60.8
	Chr09b	82.22	0.032	46.4
	contig05695	76.17	1e-32	147
	contig356585	75.65	2e-29	136
	Chr06a	75.65	2e-29	136
	Chr06a	79.05	9e-16	91.5
	Chr06a	67.26	8e-10	71.6
	Chr06a	71.74	0.003	50
	Chr06a	68.85	0.009	48.2
	contig339387	75.13	3e-28	132
	contig274439	75.13	3e-28	132
	contig01859	75.13	3e-28	132
	Chr02b	75.13	3e-28	132
	Chr02b	72.54	3e-21	109
	Chr02b	75.16	4e-20	105
	Chr02b	71.76	0.032	46.4
	contig103287	74.61	1e-26	127
	Chr08a	74.61	1e-26	127
	Chr08a	75.16	4e-20	105
	Chr08a	73.96	2e-18	100
	Chr08a	72.99	2e-12	80.6
	Chr08a	72.13	1e-08	68
	Chr08a	70.05	1e-08	68
	Chr08a	72.09	1e-07	64.4
	Chr08a	69.11	0.0008	51.8
	Chr08a	68.29	0.032	46.4
	Chr04b	74.61	1e-26	127
	Chr04b	80.16	9e-22	111
	Chr04b	81.9	2e-17	96.9
	Chr04b	72.48	2e-11	77
	Chr04b	72.48	2e-11	77
	Chr04b	82.76	1e-06	60.8
	Chr04b	73.97	0.032	46.4
	Chr06b	78.52	8e-23	114
	Chr06b	89.19	0.003	50
	Chr06b	89.19	0.003	50
	Chr06b	71.74	0.003	50
	Chr06b	68.29	0.032	46.4
	contig94509	80.65	3e-22	113
	Chr04a	79.69	9e-22	111
	Chr04a	69.49	2e-11	77
	Chr04a	68.57	6e-05	55.4
	Chr04a	91.89	0.0002	53.6
	Chr04a	91.89	0.0002	53.6
	Chr04a	91.89	0.0002	53.6
	contig169591	75.82	3e-21	109
	Chr05b	75.82	3e-21	109
	Chr05b	73.15	3e-15	89.7
	Chr05b	70.49	5e-06	59
	Chr05b	91.89	0.0002	53.6
	Chr05b	71.74	0.003	50
	Chr05b	82.22	0.032	46.4
	Chr05b	68.29	0.032	46.4
	Chr05a	72.94	3e-21	109
	Chr05a	69.49	2e-11	77
	Chr05a	72.83	0.0002	53.6
	Chr05a	71.74	0.003	50
	Chr05a	73.27	0.003	50
	Chr01a	75.66	1e-20	107
	Chr01a	75.16	4e-20	105
	Chr01a	72.95	8e-10	71.6
	Chr01a	68.36	1e-08	68
	Chr01a	76.81	0.003	50
	contig227220	75.16	4e-20	105
	contig201391	75.68	4e-20	105
	Chr01b	79.2	4e-20	105
	Chr01b	74.07	4e-13	82.4
	Chr01b	68.95	2e-12	80.6
	Chr01b	72.67	2e-12	80.6
	Chr01b	76.24	7e-11	75.2
	Chr01b	75.64	0.0008	51.8
	Chr01b	89.19	0.003	50
	contig44680	75.16	5e-19	102
	Chr03b	75.5	5e-19	102
	Chr03b	73.14	7e-17	95.1
	Chr03b	71.86	3e-15	89.7
	Chr03b	71.13	8e-10	71.6
	Chr03b	71.28	0.009	48.2
	contig268200	78.4	2e-18	100
	contig227396	78.4	2e-18	100
	contig346365	73.86	2e-17	96.9
	contig334281	69.91	7e-17	95.1
	contig302797	80	7e-17	95.1
	contig223697	80	7e-17	95.1
	contig180527	80	7e-17	95.1
	contig18471	80	7e-17	95.1
	Chr08b	73.37	7e-17	95.1
	Chr08b	71.2	1e-06	60.8
	Chr08b	68.75	0.0002	53.6
	Chr08b	87.5	0.009	48.2
	contig331899	76.61	2e-16	93.3
	contig236785	79.05	9e-16	91.5
	contig230009	76.98	9e-16	91.5
	contig206564	79.05	9e-16	91.5
	contig110372	74.65	9e-16	91.5
	contig68680	73.55	9e-16	91.5
	contig03632	73.38	9e-16	91.5
	contig114350	73.15	3e-15	89.7
	Chr07a	69.47	3e-15	89.7
	Chr07a	76.79	4e-14	86
	Chr07a	70	1e-13	84.2
	Chr07a	72.13	1e-08	68
	Chr07a	72.53	0.009	48.2
	Chr07a	96.43	0.032	46.4
	contig10464	71.74	1e-14	87.8
	contig241248	70.88	4e-14	86
	contig166990	72.79	4e-14	86
	contig22495	78.1	4e-14	86
	contig19878	72.79	4e-14	86
	contig04671	69.81	4e-14	86
	contig185384	72.48	1e-13	84.2
	contig17038	72.48	1e-13	84.2
	contig44870	70	4e-13	82.4
	contig396491	72.99	2e-12	80.6
	contig385209	76.32	2e-12	80.6
	contig86727	76.32	2e-12	80.6
	contig10412	78.12	5e-12	78.8
	contig358366	68.14	2e-11	77
	contig139275	69.59	2e-10	73.4
	contig232040	71.64	8e-10	71.6
	contig81715	70	8e-10	71.6
	contig20719	71.62	8e-10	71.6
	contig400038	72.13	1e-08	68
	contig268653	72.13	1e-08	68
	contig61845	73.83	1e-08	68
	contig31093	70.8	1e-08	68
	contig24118	71.65	1e-08	68
	contig21771	82.09	1e-08	68
	contig44166	70.95	3e-08	66.2
	contig29737	72.5	3e-08	66.2
	contig148733	71.31	4e-07	62.6
	contig312396	71.2	1e-06	60.8
	contig261270	70.73	1e-06	60.8
	contig72877	70.73	1e-06	60.8
	contig32355	70.73	1e-06	60.8
	contig212848	70.49	5e-06	59
	contig202371	90.24	2e-05	57.2
	contig277741	70.91	6e-05	55.4
	contig226531	75	6e-05	55.4
	contig221672	70.91	6e-05	55.4
	contig38852	69.92	6e-05	55.4
	contig325676	72.83	0.0002	53.6
	contig292596	91.89	0.0002	53.6
	contig226667	91.89	0.0002	53.6
	contig207679	70.09	0.0002	53.6
	contig164626	72.83	0.0002	53.6
	contig144864	82.69	0.0002	53.6
	contig139504	91.89	0.0002	53.6
	contig96280	82.69	0.0002	53.6
	contig34033	72.83	0.0002	53.6
	contig236753	69.92	0.0008	51.8
	contig82565	66.49	0.0008	51.8
	contig315920	71.74	0.003	50
	contig276719	91.43	0.003	50
	contig235186	72.41	0.003	50
Setaria italica	scaffold_9	77	4e-38	163
	scaffold_9	74.78	3e-34	150
	scaffold_9	73.91	1e-31	141
	scaffold_9	84.48	8e-28	129
	scaffold_9	82.91	1e-25	122
	scaffold_9	71.83	3e-21	107
	scaffold_9	72.93	9e-21	105
	scaffold_9	72.93	9e-21	105
	scaffold_9	72.93	9e-21	105
	scaffold_9	75	3e-20	104
	scaffold_9	70.23	3e-15	87.8
	scaffold_9	76	7e-10	69.8
	scaffold_9	72.27	8e-09	66.2
	scaffold_9	75.45	4e-06	57.2
	scaffold_9	73.4	4e-06	57.2
	scaffold_1	76.53	5e-37	159
	scaffold_1	76.06	2e-35	154
	scaffold_1	79.37	3e-21	107
	scaffold_1	72.93	9e-21	105
	scaffold_1	72.69	3e-20	104
	scaffold_1	72.69	3e-20	104
	scaffold_1	71.35	5e-18	96.9
	scaffold_1	71.35	5e-18	96.9
	scaffold_1	71.73	9e-15	86
	scaffold_1	73.47	1e-13	82.4
	scaffold_1	71.24	1e-12	78.8
	scaffold_1	70.29	2e-11	75.2
	scaffold_1	70.39	2e-11	75.2
	scaffold_1	70.59	6e-11	73.4
	scaffold_1	73.91	6e-11	73.4
	scaffold_1	71.43	6e-11	73.4
	scaffold_1	71.43	6e-11	73.4
	scaffold_1	68.85	8e-09	66.2
	scaffold_1	70.97	1e-07	62.6
	scaffold_1	70.71	4e-07	60.8
	scaffold_1	71.56	5e-05	53.6
	scaffold_7	74.35	1e-32	145
	scaffold_7	73.21	9e-21	105
	scaffold_7	70.59	6e-11	73.4
	scaffold_7	75	2e-09	68
	scaffold_7	68.63	4e-07	60.8
	scaffold_7	70.32	1e-06	59
	scaffold_7	78.85	0.027	44.6
	scaffold_7	67.86	0.095	42.8
	scaffold_3	74.35	4e-32	143
	scaffold_3	72.69	3e-20	104
	scaffold_3	73.27	3e-20	104
	scaffold_3	73.27	3e-20	104
	scaffold_3	71.63	4e-19	100
	scaffold_3	84.44	4e-19	100
	scaffold_3	71.16	5e-18	96.9
	scaffold_3	70.09	6e-17	93.3
	scaffold_3	72.87	6e-17	93.3
	scaffold_3	70.7	2e-16	91.5
	scaffold_3	69.93	7e-10	69.8
	scaffold_3	67.61	8e-09	66.2
	scaffold_3	74	3e-08	64.4
	scaffold_3	72.92	5e-05	53.6
	scaffold_3	78.12	0.008	46.4
	scaffold_8	75.71	1e-31	141
	scaffold_8	72.3	6e-23	113
	scaffold_8	72.69	3e-20	104
	scaffold_8	74.71	1e-18	98.7
	scaffold_8	71.16	5e-18	96.9
	scaffold_8	71.24	1e-12	78.8
	scaffold_8	75.45	5e-12	77
	scaffold_8	71.01	5e-12	77
	scaffold_8	69.93	7e-10	69.8
	scaffold_8	69.28	3e-08	64.4
	scaffold_8	68.63	4e-07	60.8
	scaffold_8	73.68	1e-06	59
	scaffold_8	69.68	5e-05	53.6
	scaffold_8	70.49	0.027	44.6
	scaffold_5	73.17	2e-22	111
	scaffold_5	72.69	3e-20	104
	scaffold_5	69.93	7e-10	69.8
	scaffold_5	69.93	7e-10	69.8
	scaffold_5	69.93	7e-10	69.8
	scaffold_5	69.51	3e-08	64.4
	scaffold_5	69.28	4e-07	60.8
	scaffold_5	69.48	1e-06	59
	scaffold_5	70.97	1e-06	59
	scaffold_5	67.32	0.0002	51.8
	scaffold_4	72.93	9e-21	105
	scaffold_4	75	3e-20	104
	scaffold_4	72.69	3e-20	104
	scaffold_4	79.46	1e-18	98.7
	scaffold_4	72.78	5e-18	96.9
	scaffold_4	70.09	6e-17	93.3
	scaffold_4	71.94	6e-17	93.3
	scaffold_4	70.23	3e-15	87.8
	scaffold_4	73.68	1e-06	59
	scaffold_4	68.63	4e-06	57.2
	scaffold_4	73.26	0.002	48.2
	scaffold_4	73.61	0.027	44.6
	scaffold_2	72.93	9e-21	105
	scaffold_2	72.22	4e-19	100
	scaffold_2	72.46	4e-19	100
	scaffold_2	72.22	4e-19	100
	scaffold_2	71.76	2e-17	95.1
	scaffold_2	68.87	1e-13	82.4
	scaffold_2	76.36	1e-13	82.4
	scaffold_2	71.24	1e-12	78.8
	scaffold_2	72.08	5e-12	77
	scaffold_2	69.28	3e-08	64.4
	scaffold_2	68.51	3e-08	64.4
	scaffold_2	76.19	0.008	46.4
	scaffold_2	82.22	0.008	46.4
	scaffold_6	72.69	3e-20	104
	scaffold_6	72.69	3e-20	104
	scaffold_6	71.63	4e-19	100
	scaffold_6	72.22	4e-19	100
	scaffold_6	71.63	4e-19	100
	scaffold_6	70.7	2e-16	91.5
	scaffold_6	71.43	3e-14	84.2
	scaffold_6	69.48	3e-14	84.2
	scaffold_6	71.34	5e-12	77
	scaffold_6	69.93	7e-10	69.8
	scaffold_6	68.63	4e-07	60.8
	scaffold_6	68.84	0.002	48.2
	scaffold_326	71.35	5e-18	96.9
	scaffold_139	69.34	1e-13	82.4
Setaria viridis	Chr_09	77	4e-38	163
	Chr_09	74.35	3e-33	147
	Chr_09	84.48	8e-28	129
	Chr_09	83.76	1e-26	125
	Chr_09	75.97	2e-22	111
	Chr_09	75.97	2e-22	111
	Chr_09	72.93	9e-21	105
	Chr_09	72.69	3e-20	104
	Chr_09	72.46	4e-19	100
	Chr_09	72.02	1e-18	98.7
	Chr_09	69.95	7e-16	89.7
	Chr_09	70.23	2e-15	87.8
	Chr_09	69.48	3e-14	84.2
	Chr_09	76	7e-10	69.8
	Chr_09	72.27	8e-09	66.2
	Chr_09	73.4	4e-06	57.2
	Chr_09	75.45	4e-06	57.2
	Chr_01	76.53	5e-37	159
	Chr_01	76.06	2e-35	154
	Chr_01	79.37	3e-21	107
	Chr_01	72.69	3e-20	104
	Chr_01	72.69	3e-20	104
	Chr_01	72.38	1e-19	102
	Chr_01	71.73	9e-15	86
	Chr_01	73.47	1e-13	82.4
	Chr_01	69.34	1e-13	82.4
	Chr_01	71.24	1e-12	78.8
	Chr_01	71.05	1e-12	78.8
	Chr_01	70.45	4e-12	77
	Chr_01	69.93	7e-10	69.8
	Chr_01	73.04	2e-09	68
	Chr_01	70.78	2e-09	68
	Chr_01	70.78	2e-09	68
	Chr_01	70.32	1e-06	59
	Chr_01	71.56	5e-05	53.6
	Chr_03	74.35	1e-32	145
	Chr_03	81.58	3e-21	107
	Chr_03	72.93	9e-21	105
	Chr_03	72.69	3e-20	104
	Chr_03	72.35	2e-17	95.1
	Chr_03	70.7	6e-17	93.3
	Chr_03	75	2e-09	68
	Chr_03	69.06	2e-09	68
	Chr_03	67.61	8e-09	66.2
	Chr_03	68.18	5e-05	53.6
	Chr_03	78.12	0.008	46.4
	Chr_03	82.35	0.026	44.6
	scaffold_256	78.71	2e-28	131
	Chr_08	73.43	8e-22	109
	Chr_08	78.74	3e-21	107
	Chr_08	74.71	1e-18	98.7
	Chr_08	70.7	2e-16	91.5
	Chr_08	75.45	4e-12	77
	Chr_08	71.01	4e-12	77
	Chr_08	70.59	5e-11	73.4
	Chr_08	70.81	8e-09	66.2
	Chr_08	69.28	3e-08	64.4
	Chr_08	67.97	1e-05	55.4
	Chr_08	69.03	0.0006	50
	Chr_08	71.31	0.002	48.2
	Chr_06	73.15	8e-22	109
	Chr_06	72.93	9e-21	105
	Chr_06	72.93	9e-21	105
	Chr_06	71.63	4e-19	100
	Chr_06	72.22	4e-19	100
	Chr_06	71.63	4e-19	100
	Chr_06	72.22	4e-19	100
	Chr_06	69.48	3e-14	84.2
	Chr_06	71.95	1e-13	82.4
	Chr_06	70.11	5e-11	73.4
	Chr_06	70.32	5e-11	73.4
	Chr_06	69.93	7e-10	69.8
	Chr_06	70.81	8e-09	66.2
	Chr_06	72.31	1e-07	62.6
	Chr_06	75.45	4e-06	57.2
	Chr_06	67.97	1e-05	55.4
	Chr_07	73.21	9e-21	105
	Chr_07	72.93	9e-21	105
	Chr_07	74.83	6e-17	93.3
	Chr_07	71.11	3e-14	84.2
	Chr_07	69.59	1e-12	78.8
	Chr_07	71.24	1e-12	78.8
	Chr_07	69.06	4e-06	57.2
	Chr_07	73.96	5e-05	53.6
	Chr_07	78.85	0.026	44.6
	Chr_07	67.86	0.092	42.8
	Chr_07	79.17	0.092	42.8
	Chr_07	79.17	0.092	42.8
	Chr_02	72.93	9e-21	105
	Chr_02	73.33	1e-18	98.7
	Chr_02	71.16	5e-18	96.9
	Chr_02	71.76	2e-16	91.5
	Chr_02	70.45	4e-12	77
	Chr_02	75.68	2e-11	75.2
	Chr_02	69.93	7e-10	69.8
	Chr_02	69.08	1e-07	62.6
	Chr_02	76.24	1e-06	59
	Chr_02	69.28	4e-06	57.2
	Chr_02	72.84	0.002	48.2
	Chr_04	75	3e-20	104
	Chr_04	72.69	3e-20	104
	Chr_04	79.46	1e-18	98.7
	Chr_04	71.16	5e-18	96.9
	Chr_04	71.76	2e-17	95.1
	Chr_04	72.22	6e-17	93.3
	Chr_04	69.9	3e-14	84.2
	Chr_04	70.45	4e-12	77
	Chr_04	70.59	5e-11	73.4
	Chr_04	68.33	2e-09	68
	Chr_04	67.97	0.0002	51.8
	Chr_04	68.12	0.0006	50
	Chr_04	73.26	0.002	48.2
	Chr_04	73.61	0.026	44.6
	Chr_05	71.71	1e-18	98.7
	Chr_05	70.29	2e-11	75.2
	Chr_05	71.43	5e-11	73.4
	Chr_05	69.93	7e-10	69.8
	Chr_05	70.12	2e-09	68
	Chr_05	70.13	8e-09	66.2
	Chr_05	69.48	1e-06	59
	Chr_05	67.32	0.0002	51.8
	Chr_05	72.73	0.026	44.6
Sorghum bicolor	Chr09	78.95	9e-43	179
	Chr09	79.55	1e-35	156
	Chr09	69.03	5e-08	64.4
	Chr09	69.29	0.0003	51.8
	Chr07	78.4	3e-42	178
	Chr07	75.82	4e-28	131
	Chr07	71.24	9e-18	96.9
	Chr07	71.61	2e-13	82.4
	Chr07	71.61	2e-13	82.4
	Chr03	77.93	1e-40	172
	Chr03	76.06	7e-19	100
	Chr03	71.23	3e-18	98.7
	Chr03	68.35	9e-05	53.6
	Chr03	68.35	9e-05	53.6
	Chr03	71.56	0.001	50
	Chr03	73.91	0.049	44.6
	Chr04	77.29	3e-37	161
	Chr04	74.78	5e-34	150
	Chr04	74.35	7e-32	143
	Chr04	80.8	3e-23	114
	Chr04	75.86	7e-13	80.6
	Chr04	69.4	6e-07	60.8
	Chr04	91.43	0.001	50
	Chr04	73.97	0.014	46.4
	Chr02	77.29	3e-37	161
	Chr02	75.27	2e-26	125
	Chr02	71.57	3e-18	98.7
	Chr02	70.92	1e-09	69.8
	Chr02	70.32	1e-09	69.8
	Chr02	77.33	2e-06	59
	Chr02	70	8e-06	57.2
	Chr02	68.35	9e-05	53.6
	Chr02	72.04	0.0003	51.8
	Chr01	83.62	6e-26	123
	Chr01	82.91	2e-25	122
	Chr01	71.23	3e-18	98.7
	Chr01	68.92	2e-13	82.4
	Chr01	70.59	1e-10	73.4
	Chr01	71.43	2e-07	62.6
	Chr01	70.97	0.014	46.4
	Chr05	77.04	6e-20	104
	Chr05	73.37	3e-17	95.1
	Chr05	70	8e-06	57.2
	Chr05	77.11	9e-05	53.6
	Chr06	70.22	3e-17	95.1
	Chr06	71.75	3e-17	95.1
	Chr06	70.28	2e-14	86
	Chr06	70.62	2e-14	86
	Chr06	71.53	1e-10	73.4
	Chr06	68.08	4e-09	68
	Chr10	73.61	1e-15	89.7
	Chr10	78.38	1e-15	89.7
	Chr10	72.41	3e-11	75.2
	Chr10	69.44	2e-07	62.6
	Chr10	68.35	9e-05	53.6
	Chr08	75.57	1e-15	89.7
	Chr08	73.61	1e-15	89.7
	Chr08	74.63	0.049	44.6
	super_12	68.92	2e-13	82.4
Zea mays	9	74.31	4e-27	129
	9	73.83	6e-25	122
	9	73.83	6e-25	122
	9	76.77	3e-23	116
	9	77.31	4e-15	89.7
	9	74.6	2e-12	80.6
	9	71.24	7e-12	78.8
	9	75	1e-08	68
	9	70.14	4e-08	66.2
	9	70.14	4e-08	66.2
	9	69.64	4e-08	66.2
	9	71.24	1e-07	64.4
	9	71.24	1e-07	64.4
	9	87.76	6e-06	59
	9	76.47	0.001	51.8
	9	78.57	0.011	48.2
	9	71.91	0.011	48.2
	9	75	0.04	46.4
	9	88.57	0.04	46.4
	9	75	0.04	46.4
	4	77.78	2e-25	123
	4	73.83	6e-25	122
	4	70.56	9e-17	95.1
	4	70.04	9e-17	95.1
	4	69.6	4e-15	89.7
	4	77	2e-11	77
	4	68.86	8e-11	75.2
	4	74	1e-07	64.4
	4	73.53	5e-07	62.6
	4	79.41	2e-06	60.8
	4	77.94	8e-05	55.4
	4	73.86	8e-05	55.4
	4	85.71	0.003	50
	4	83.67	0.003	50
	4	73.42	0.011	48.2
	4	75	0.04	46.4
	4	68.29	0.04	46.4
	4	75	0.04	46.4
	3	73.83	6e-25	122
	3	71.75	1e-21	111
	3	72.22	2e-17	96.9
	3	71.82	4e-15	89.7
	3	68.75	5e-14	86
	3	70.14	4e-08	66.2
	3	69.44	5e-07	62.6
	3	85.71	0.0003	53.6
	3	73.42	0.011	48.2
	3	78.46	0.04	46.4
	5	73.83	6e-25	122
	5	80	4e-21	109
	5	78.63	7e-18	98.7
	5	73.18	9e-17	95.1
	5	70.04	9e-17	95.1
	5	70.04	9e-17	95.1
	5	72.6	2e-13	84.2
	5	74.8	5e-13	82.4
	5	71.53	8e-11	75.2
	5	70.55	3e-09	69.8
	5	74	1e-07	64.4
	5	74.26	6e-06	59
	5	69.08	8e-05	55.4
	5	69.64	0.003	50
	5	70.09	0.003	50
	5	79.63	0.011	48.2
	5	71.43	0.011	48.2
	5	75	0.04	46.4
	5	75	0.04	46.4
	5	75	0.04	46.4
	8	73.83	6e-25	122
	8	71.3	1e-20	107
	8	70.24	2e-12	80.6
	8	70.83	1e-09	71.6
	8	87.76	6e-06	59
	8	87.76	6e-06	59
	8	75	0.04	46.4
	8	69.09	0.04	46.4
	8	75	0.04	46.4
	8	75	0.04	46.4
	8	74.29	0.04	46.4
	2	73.36	3e-23	116
	2	70.85	6e-19	102
	2	69.96	3e-16	93.3
	2	70.72	1e-14	87.8
	2	71.01	3e-09	69.8
	2	74.51	1e-08	68
	2	74	1e-07	64.4
	2	71.24	1e-07	64.4
	2	69.44	5e-07	62.6
	2	73.53	5e-07	62.6
	2	70.51	5e-07	62.6
	2	75	2e-06	60.8
	2	70.54	0.0003	53.6
	2	81.48	0.0003	53.6
	2	69.11	0.001	51.8
	2	71.96	0.001	51.8
	2	69.64	0.003	50
	1	80.31	3e-22	113
	1	80.34	1e-20	107
	1	77.78	9e-17	95.1
	1	71.9	5e-13	82.4
	1	71.23	8e-11	75.2
	1	69.78	3e-10	73.4
	1	75.34	0.001	51.8
	1	76.47	0.001	51.8
	1	86.05	0.001	51.8
	1	75.38	0.04	46.4
	1	75	0.04	46.4
	1	83.72	0.04	46.4
	10	70.93	2e-19	104
	10	78.36	6e-19	102
	10	84.95	7e-18	98.7
	10	69.12	3e-10	73.4
	10	74	1e-07	64.4
	10	70.54	0.0003	53.6
	10	83.67	0.003	50
	10	76.56	0.011	48.2
	10	75	0.04	46.4
	7	72.2	2e-17	96.9
	7	69.3	2e-13	84.2
	7	69.61	7e-12	78.8
	7	71.23	8e-11	75.2
	7	69.31	8e-11	75.2
	7	70.83	1e-09	71.6
	7	71.43	4e-08	66.2
	7	70.59	6e-06	59
	7	74.07	2e-05	57.2
	7	73	8e-05	55.4
	7	68.39	0.0003	53.6
	7	83.67	0.003	50
	7	71.43	0.011	48.2
	7	73.42	0.011	48.2
	6	70.04	9e-17	95.1
	6	71.65	4e-15	89.7
	6	71.04	7e-12	78.8
	6	71.23	8e-11	75.2
	6	70.83	1e-09	71.6
	6	77.94	8e-05	55.4
	6	69.92	8e-05	55.4
	6	73.42	0.011	48.2
	6	75	0.04	46.4
	6	71.76	0.04	46.4
	6	75	0.04	46.4
Triticum aestivum	ta_iwgsc_4al_v2_1644322	80	1e-39	168
	ta_iwgsc_7dl_v1_3331287	75.32	8e-37	159
	ta_iwgsc_5ds_v1_2778840	75.32	8e-37	159
	ta_iwgsc_3b_v1_10766359	75.23	5e-33	147
	ta_iwgsc_6dl_v1_3294686	76.29	6e-32	143
	ta_iwgsc_1al_v2_3925852	75.77	2e-30	138
	ta_iwgsc_6bl_v1_4334980	75.26	3e-29	134
	ta_iwgsc_1al_v2_3934224	77.38	1e-28	132
	ta_iwgsc_6dl_v1_3252466	75	4e-28	131
	ta_iwgsc_1bs_v1_3426672	74.74	1e-27	129
	ta_iwgsc_3b_v1_10768676	73.42	2e-26	125
	ta_iwgsc_2bl_v1_8084689	74.23	2e-26	125
	ta_iwgsc_3ds_v1_2602733	73.71	7e-25	120
	ta_iwgsc_7dl_v1_3350071	73.71	2e-24	118
	ta_iwgsc_2as_v1_5304086	75.72	8e-24	116
	ta_iwgsc_1al_v2_3974814	73.81	8e-24	116
	ta_iwgsc_4bl_v1_7006109	81.9	3e-23	114
	ta_iwgsc_4as_v2_6014759	81.9	3e-23	114
	ta_iwgsc_6dl_v1_3267899	73.33	1e-22	113
	ta_iwgsc_2ds_v1_5376440	70.83	1e-21	109
	ta_iwgsc_7al_v1_4508409	73.33	1e-20	105
	ta_iwgsc_5bl_v1_10923854	72.38	1e-20	105
	ta_iwgsc_4dl_v3_14469754	72.78	5e-20	104
	ta_iwgsc_4bl_v1_7040590	72.16	5e-20	104
	ta_iwgsc_6dl_v1_3271014	80	6e-19	100
	ta_iwgsc_6bl_v1_4331560	72.53	6e-19	100
	ta_iwgsc_3b_v1_10766121	71.9	2e-18	98.7
	ta_iwgsc_1bl_v1_3858385	71.9	2e-18	98.7
	ta_iwgsc_4bl_v1_7010897	72.04	8e-18	96.9
	ta_iwgsc_2bs_v1_5245336	71.82	8e-18	96.9
	ta_iwgsc_2bs_v1_5244906	70	8e-18	96.9
	ta_iwgsc_2al_v1_6339223	71.82	8e-18	96.9
	ta_iwgsc_1bl_v1_3901403	78.45	8e-18	96.9
	ta_iwgsc_7bl_v1_6652573	71.7	3e-17	95.1
	ta_iwgsc_7al_v1_4557251	71.43	3e-17	95.1
	ta_iwgsc_3b_v1_10444337	70.43	3e-17	95.1
	ta_iwgsc_2bl_v1_8091730	71.43	3e-17	95.1
	ta_iwgsc_4al_v2_7069098	71.82	9e-17	93.3
	ta_iwgsc_6as_v1_4427236	70	3e-16	91.5
	ta_iwgsc_5bl_v1_10916770	72.67	3e-16	91.5
	ta_iwgsc_7as_v1_4218447	69.13	1e-15	89.7
	ta_iwgsc_6as_v1_4380641	69.39	1e-15	89.7
	ta_iwgsc_3b_v1_10745239	69.95	1e-15	89.7
	ta_iwgsc_1al_v2_3933581	71.43	1e-15	89.7
	ta_iwgsc_6ds_v1_660619	77.78	4e-15	87.8
	ta_iwgsc_1bl_v1_3795512	70.72	4e-15	87.8
	ta_iwgsc_7bl_v1_6716224	69.57	1e-14	86
	ta_iwgsc_6bs_v1_2945858	77.57	1e-14	86
	ta_iwgsc_6al_v1_5833872	79	1e-14	86
	ta_iwgsc_2dl_v1_9896176	70.72	1e-14	86
	ta_iwgsc_7al_v1_4559420	70.17	5e-14	84.2
	ta_iwgsc_7al_v1_4553394	70.17	5e-14	84.2
	ta_iwgsc_5bl_v1_10788756	68	2e-13	82.4
	ta_iwgsc_7dl_v1_3331886	75.21	6e-13	80.6
	ta_iwgsc_7bs_v1_3164072	68.56	6e-13	80.6
	ta_iwgsc_6as_v1_4359766	76.64	6e-13	80.6
	ta_iwgsc_1dl_v1_2280584	72.48	2e-12	78.8
	ta_iwgsc_5bl_v1_10916640	72.87	2e-11	75.2
	ta_iwgsc_4bl_v1_7008701	72.73	2e-11	75.2
	ta_iwgsc_3b_v1_10763460	71.23	2e-11	75.2
	ta_iwgsc_2dl_v1_9723501	83.82	9e-11	73.4
	ta_iwgsc_1dl_v1_2272347	74.8	9e-11	73.4
	ta_iwgsc_5bl_v1_10840128	77.17	3e-10	71.6
	ta_iwgsc_5bl_v1_10799111	77.17	3e-10	71.6
	ta_iwgsc_4bl_v1_7041666	72.95	3e-10	71.6
	ta_iwgsc_4as_v2_5929782	69.66	3e-10	71.6
	ta_iwgsc_3b_v1_10556164	72.09	3e-10	71.6
	ta_iwgsc_5al_v1_2741244	70.55	1e-09	69.8
	ta_iwgsc_6as_v1_4379234	76.09	4e-09	68
	ta_iwgsc_5bs_v1_2240502	72	4e-09	68
	ta_iwgsc_1al_v2_3975878	76.09	4e-09	68
	ta_iwgsc_4ds_v1_2296945	69.01	1e-08	66.2
	ta_iwgsc_2bs_v1_5180337	67.96	1e-08	66.2
	ta_iwgsc_7dl_v1_3393068	77	5e-08	64.4
	ta_iwgsc_3b_v1_10756859	79.75	5e-08	64.4
	ta_iwgsc_7bl_v1_6735074	71.79	2e-07	62.6
	ta_iwgsc_1bl_v1_3814121	71.43	2e-07	62.6
	ta_iwgsc_1bs_v1_99589	69.18	5e-07	60.8
	ta_iwgsc_4dl_v3_14467522	71.67	7e-06	57.2
	ta_iwgsc_1al_v2_3976279	71.17	7e-06	57.2
	ta_iwgsc_7bs_v1_3144410	71.43	2e-05	55.4
	ta_iwgsc_1ds_v1_145935	68.84	2e-05	55.4
	ta_iwgsc_7ds_v1_3966771	72.64	8e-05	53.6
	ta_iwgsc_2as_v1_5218402	72.22	8e-05	53.6
	ta_iwgsc_2al_v1_6399661	71.72	8e-05	53.6
	ta_iwgsc_7as_v1_4246908	81.82	0.0003	51.8
	ta_iwgsc_7as_v1_4246908	70.48	0.001	50
	ta_iwgsc_5dl_v1_4566293	75.34	0.0003	51.8
	ta_iwgsc_2bs_v1_5206547	68.12	0.0003	51.8
	ta_iwgsc_2as_v1_5257731	70.27	0.0003	51.8
	ta_iwgsc_1as_v1_3301983	72.57	0.0003	51.8
	ta_iwgsc_1al_v2_867014	85.42	0.0003	51.8
	ta_iwgsc_3ds_v1_2545606	77.05	0.003	48.2
	ta_iwgsc_3ds_v1_2545606	77.19	0.042	44.6
	ta_iwgsc_2al_v1_6330715	78.57	0.003	48.2
	ta_iwgsc_7ds_v1_3855562	75	0.012	46.4
	ta_iwgsc_2as_v1_5184996	86.84	0.012	46.4
	ta_iwgsc_2al_v1_6318370	79.25	0.012	46.4
	ta_iwgsc_6as_v1_4406370	77.78	0.042	44.6
	ta_iwgsc_6al_v1_5814824	77.78	0.042	44.6
	ta_iwgsc_5bl_v1_10878032	71.95	0.042	44.6
	ta_iwgsc_5bl_v1_10782935	71.95	0.042	44.6

[truncated: 1 more sheets: UGEP80]
